# Supplementary material for: Development of organic fertilizers from food market waste and urban gardening by composting in Ecuador
Source: PLoS One. 2017 Jul 20;12(7):e0181621. doi: 10.1371/journal.pone.0181621 (PMC5519165; doi:10.1371/journal.pone.0181621)
Supplement: S1 File — Include data and figures corresponding to TG analyses of each composting pile. P1: 50% MW + 33% TP + 17% PP; P2: 60% MW + 30% TP + 10% PP; P3: 75% MW + 25% PP. MW: food market waste; TP: tree prunings; PP: palm prunings. (XLSX) [file pone.0181621.s001.xlsx]

## Sheet: Data & graphs
	M86				M87				M88				M89				M90				M91				M92				M93
25	10.5689	100	-0.000579933	0.471016	9.58368	100	-0.000690496	0.46316	8.71088	100	-0.000529826	0.448264	10.0627	100	-0.000620115	0.186214	8.61888	100	-0.000522974	0.400086	9.66488	100	-0.000692169	0.265986	10.0391	100	-0.00059713	0.265636	9.87688	100	-0.000704439	0.188669
25.5	10.5676	99.9877	-0.000579933	0.405576	9.58209	99.9834	-0.000690496	0.410984	8.70964	99.9858	-0.000529826	0.382466	10.0612	99.9851	-0.000620115	0.135848	8.61764	99.9856	-0.000522974	0.34214	9.66342	99.9849	-0.000692169	0.219518	10.038	99.989	-0.00059713	0.205131	9.87542	99.9852	-0.000704439	0.130328
26	10.5657	99.9697	-0.000579933	0.317723	9.57986	99.9601	-0.000690496	0.350601	8.70774	99.964	-0.000529826	0.30708	10.0591	99.9642	-0.000620115	0.071087	8.61583	99.9646	-0.000522974	0.286087	9.66115	99.9614	-0.000692169	0.152399	10.036	99.9691	-0.00059713	0.128136	9.87291	99.9598	-0.000704439	0.0650756
26.5	10.5643	99.9565	-0.000579933	0.236276	9.5784	99.9449	-0.000690496	0.28385	8.70648	99.9495	-0.000529826	0.229979	10.0577	99.9503	-0.000620115	0.00292523	8.61461	99.9505	-0.000522974	0.225544	9.6595	99.9443	-0.000692169	0.089801	10.0347	99.9562	-0.00059713	0.0547729	9.87097	99.9402	-0.000704439	-0.00113533
27	10.5633	99.947	-0.000579933	0.14507	9.57746	99.9351	-0.000690496	0.211059	8.70595	99.9434	-0.000529826	0.143993	10.057	99.9434	-0.000620115	-0.07375	8.61413	99.9449	-0.000522974	0.157235	9.65849	99.9339	-0.000692169	0.0191699	10.0339	99.9482	-0.00059713	-0.0287115	9.8696	99.9263	-0.000704439	-0.0759603
27.5	10.5623	99.9376	-0.000579933	0.052249	9.57616	99.9215	-0.000690496	0.136061	8.70508	99.9334	-0.000529826	0.0582649	10.0561	99.9344	-0.000620115	-0.153048	8.61332	99.9355	-0.000522974	0.090515	9.65705	99.919	-0.000692169	-0.0534257	10.0328	99.9372	-0.00059713	-0.113245	9.86848	99.915	-0.000704439	-0.151003
28	10.5607	99.9224	-0.000579933	-0.039305	9.57435	99.9026	-0.000690496	0.0604565	8.70355	99.9159	-0.000529826	-0.026242	10.0546	99.9195	-0.000620115	-0.234144	8.61215	99.9219	-0.000522974	0.023978	9.65501	99.8979	-0.000692169	-0.126025	10.0312	99.9213	-0.00059713	-0.197868	9.86679	99.8978	-0.000704439	-0.225935
28.5	10.559	99.9063	-0.000579933	-0.127099	9.57244	99.8827	-0.000690496	-0.0135411	8.70197	99.8977	-0.000529826	-0.106944	10.0528	99.9016	-0.000620115	-0.314429	8.61084	99.9067	-0.000522974	-0.0383425	9.65314	99.8785	-0.000692169	-0.195093	10.0295	99.9044	-0.00059713	-0.279029	9.86484	99.8781	-0.000704439	-0.297995
29	10.5574	99.8912	-0.000579933	-0.211906	9.57038	99.8612	-0.000690496	-0.0846639	8.70054	99.8813	-0.000529826	-0.184693	10.0509	99.8827	-0.000620115	-0.392039	8.6095	99.8912	-0.000522974	-0.0964712	9.65151	99.8617	-0.000692169	-0.261422	10.0278	99.8874	-0.00059713	-0.358256	9.86276	99.857	-0.000704439	-0.368962
29.5	10.5559	99.877	-0.000579933	-0.294566	9.56844	99.841	-0.000690496	-0.15593	8.69909	99.8647	-0.000529826	-0.259903	10.0492	99.8658	-0.000620115	-0.465441	8.60809	99.8748	-0.000522974	-0.155032	9.64977	99.8437	-0.000692169	-0.327844	10.0263	99.8725	-0.00059713	-0.436127	9.86073	99.8365	-0.000704439	-0.437764
30	10.5545	99.8638	-0.000579933	-0.375773	9.56681	99.824	-0.000690496	-0.226536	8.69784	99.8503	-0.000529826	-0.333278	10.0478	99.8519	-0.000620115	-0.537745	8.60684	99.8603	-0.000522974	-0.213256	9.64799	99.8252	-0.000692169	-0.393622	10.0249	99.8586	-0.00059713	-0.511635	9.85888	99.8178	-0.000704439	-0.504697
30.5	10.5531	99.8505	-0.000579933	-0.45802	9.56515	99.8067	-0.000690496	-0.299891	8.6966	99.8361	-0.000529826	-0.409079	10.0463	99.837	-0.000620115	-0.61271	8.6056	99.8459	-0.000522974	-0.271454	9.6463	99.8078	-0.000692169	-0.462531	10.0233	99.8426	-0.00059713	-0.589859	9.85719	99.8006	-0.000704439	-0.574734
31	10.5516	99.8363	-0.000579933	-0.540286	9.56329	99.7872	-0.000690496	-0.373373	8.6953	99.8211	-0.000529826	-0.48597	10.0446	99.8201	-0.000620115	-0.687845	8.60422	99.8299	-0.000522974	-0.330571	9.6446	99.7902	-0.000692169	-0.53029	10.0218	99.8277	-0.00059713	-0.6692	9.85551	99.7836	-0.000704439	-0.644323
31.5	10.5501	99.8221	-0.000579933	-0.623003	9.56143	99.7678	-0.000690496	-0.449533	8.69396	99.8058	-0.000529826	-0.563985	10.0429	99.8032	-0.000620115	-0.762594	8.60274	99.8127	-0.000522974	-0.389875	9.64279	99.7714	-0.000692169	-0.599621	10.0202	99.8117	-0.00059713	-0.750162	9.85356	99.7639	-0.000704439	-0.71469
32	10.5484	99.806	-0.000579933	-0.707914	9.55952	99.7479	-0.000690496	-0.526842	8.6924	99.7879	-0.000529826	-0.644666	10.0411	99.7853	-0.000620115	-0.837086	8.60114	99.7942	-0.000522974	-0.451581	9.64061	99.7489	-0.000692169	-0.670759	10.0186	99.7958	-0.00059713	-0.832001	9.85132	99.7412	-0.000704439	-0.785214
32.5	10.5466	99.789	-0.000579933	-0.795317	9.55744	99.7262	-0.000690496	-0.604267	8.69062	99.7674	-0.000529826	-0.727697	10.0392	99.7665	-0.000620115	-0.913037	8.59953	99.7755	-0.000522974	-0.511312	9.63846	99.7266	-0.000692169	-0.742923	10.0168	99.7779	-0.00059713	-0.91316	9.84913	99.719	-0.000704439	-0.855963
33	10.5449	99.7729	-0.000579933	-0.885586	9.55515	99.7023	-0.000690496	-0.680874	8.68894	99.7481	-0.000529826	-0.813304	10.0372	99.7466	-0.000620115	-0.989475	8.59778	99.7552	-0.000522974	-0.568931	9.63636	99.7049	-0.000692169	-0.815814	10.0149	99.7589	-0.00059713	-0.994551	9.84688	99.6963	-0.000704439	-0.927371
33.5	10.5432	99.7568	-0.000582439	-0.974988	9.55287	99.6785	-0.000694827	-0.753461	8.68715	99.7276	-0.000532727	-0.897218	10.0352	99.7267	-0.000624327	-1.06155	8.59602	99.7348	-0.000526792	-0.623603	9.6341	99.6815	-0.000696274	-0.883848	10.0128	99.738	-0.000600874	-1.07293	9.84456	99.6728	-0.00070823	-0.993125
34	10.5412	99.7379	-0.000589766	-1.06239	9.55068	99.6557	-0.00070845	-0.821528	8.68536	99.707	-0.000541239	-0.978246	10.0333	99.7078	-0.000637365	-1.12676	8.59436	99.7155	-0.000538562	-0.673966	9.63182	99.6579	-0.000708645	-0.947521	10.0107	99.7171	-0.000612041	-1.14479	9.84232	99.6501	-0.000719576	-1.05284
34.5	10.5392	99.719	-0.000597784	-1.14925	9.54845	99.6324	-0.000723798	-0.881979	8.68357	99.6865	-0.000550391	-1.05667	10.0314	99.689	-0.000651871	-1.18665	8.59281	99.6975	-0.000551506	-0.720166	9.6296	99.635	-0.000722173	-1.0068	10.0087	99.6972	-0.000624473	-1.20915	9.84023	99.6289	-0.000732605	-1.10521
35	10.5372	99.7001	-0.000606209	-1.23552	9.54628	99.6098	-0.000740023	-0.937399	8.6817	99.665	-0.000560168	-1.13103	10.0295	99.6701	-0.000666912	-1.24166	8.59124	99.6793	-0.000565331	-0.761728	9.62736	99.6118	-0.000736652	-1.06237	10.0067	99.6773	-0.000637707	-1.26706	9.83808	99.6072	-0.000747061	-1.15437
35.5	10.5353	99.6821	-0.000614451	-1.31686	9.54427	99.5888	-0.000756028	-0.984035	8.67997	99.6452	-0.000569652	-1.19745	10.0275	99.6502	-0.0006814	-1.28887	8.58958	99.66	-0.000579104	-0.797045	9.62517	99.5891	-0.000751179	-1.11082	10.005	99.6603	-0.000650613	-1.31857	9.83581	99.5842	-0.000761994	-1.19603
36	10.5334	99.6641	-0.00062234	-1.39307	9.54239	99.5692	-0.000771653	-1.0259	8.67843	99.6275	-0.000578842	-1.25622	10.0255	99.6303	-0.000695306	-1.32983	8.58803	99.6421	-0.000592492	-0.828648	9.62316	99.5683	-0.000765554	-1.15429	10.0033	99.6434	-0.000663232	-1.36453	9.83364	99.5622	-0.000776496	-1.23238
36.5	10.5315	99.6461	-0.000630733	-1.4639	9.54026	99.5469	-0.000787753	-1.0617	8.67685	99.6093	-0.000589094	-1.30591	10.0236	99.6114	-0.000709958	-1.36327	8.58647	99.624	-0.000606186	-0.854044	9.62108	99.5468	-0.000780991	-1.19071	10.0016	99.6265	-0.000676984	-1.40327	9.83169	99.5425	-0.000791227	-1.2625
37	10.5294	99.6263	-0.000640077	-1.52827	9.53798	99.5231	-0.000804777	-1.09411	8.67529	99.5914	-0.000600747	-1.34992	10.0216	99.5916	-0.000725734	-1.39361	8.58468	99.6032	-0.000620371	-0.876891	9.61877	99.5229	-0.000797452	-1.22339	9.99971	99.6076	-0.000692129	-1.43638	9.82953	99.5206	-0.00080661	-1.28788
37.5	10.5273	99.6064	-0.000650271	-1.5852	9.53564	99.4987	-0.000823198	-1.12075	8.67364	99.5725	-0.000613466	-1.38642	10.0195	99.5707	-0.000742829	-1.41929	8.58281	99.5815	-0.000635147	-0.89497	9.61639	99.4983	-0.000814807	-1.24997	9.9977	99.5876	-0.000708264	-1.46383	9.82715	99.4965	-0.000822827	-1.31174
38	10.5254	99.5884	-0.000660866	-1.63153	9.53315	99.4727	-0.000842825	-1.14164	8.67181	99.5515	-0.000626986	-1.41473	10.0173	99.5488	-0.000760986	-1.43826	8.58086	99.5589	-0.00065072	-0.908449	9.6139	99.4725	-0.000832868	-1.26935	9.9956	99.5667	-0.000724919	-1.48645	9.82468	99.4715	-0.000839686	-1.33032
38.5	10.5236	99.5714	-0.000671874	-1.66981	9.5306	99.4461	-0.000862843	-1.1607	8.67002	99.5309	-0.000641077	-1.43773	10.0152	99.528	-0.000779427	-1.455	8.57903	99.5376	-0.000666751	-0.919896	9.61138	99.4464	-0.000851397	-1.28542	9.9935	99.5458	-0.000742198	-1.50392	9.82231	99.4475	-0.000856883	-1.34511
39	10.5218	99.5544	-0.00068344	-1.69935	9.52813	99.4204	-0.000883143	-1.17528	8.66827	99.5108	-0.000655653	-1.45425	10.013	99.5061	-0.000797813	-1.46715	8.57724	99.5169	-0.000682954	-0.927965	9.60891	99.4209	-0.000870342	-1.29593	9.99132	99.5241	-0.00076048	-1.51479	9.81999	99.424	-0.000874254	-1.35589
39.5	10.52	99.5373	-0.000695646	-1.71942	9.52563	99.3943	-0.000903763	-1.18521	8.6665	99.4905	-0.000670602	-1.46538	10.0107	99.4832	-0.000816248	-1.47768	8.57528	99.4941	-0.000699472	-0.934564	9.60649	99.3959	-0.00088947	-1.30233	9.98908	99.5017	-0.000779302	-1.52016	9.81748	99.3986	-0.000891557	-1.36533
40	10.518	99.5184	-0.000708183	-1.73208	9.52293	99.3661	-0.000924798	-1.19245	8.66454	99.468	-0.000685737	-1.47082	10.0084	99.4604	-0.000835339	-1.48558	8.57305	99.4683	-0.000716743	-0.938899	9.60412	99.3713	-0.000908924	-1.30595	9.9868	99.479	-0.000798281	-1.52386	9.81479	99.3714	-0.00090889	-1.37319
40.5	10.516	99.4995	-0.000721065	-1.73711	9.52024	99.338	-0.000946402	-1.19807	8.66235	99.4429	-0.000701204	-1.47009	10.0058	99.4345	-0.00085525	-1.49058	8.57083	99.4425	-0.000734882	-0.940582	9.60163	99.3456	-0.000929016	-1.30619	9.98453	99.4564	-0.000817622	-1.52463	9.81195	99.3426	-0.000926689	-1.37675
41	10.5141	99.4815	-0.000734767	-1.73733	9.51754	99.3099	-0.000968571	-1.20362	8.6601	99.4171	-0.000717992	-1.46668	10.0031	99.4077	-0.000875568	-1.49592	8.56862	99.4169	-0.00075374	-0.941453	9.59874	99.3157	-0.000949845	-1.30725	9.98218	99.433	-0.000837626	-1.52319	9.80901	99.3128	-0.000945102	-1.3791
41.5	10.5121	99.4626	-0.000749339	-1.73302	9.51458	99.279	-0.000991481	-1.20638	8.65796	99.3925	-0.000736425	-1.45921	10.0002	99.3789	-0.0008966	-1.50059	8.56635	99.3905	-0.000773353	-0.942151	9.59573	99.2845	-0.000971419	-1.30631	9.97975	99.4088	-0.000858365	-1.52103	9.80608	99.2832	-0.000964292	-1.37972
42	10.5099	99.4418	-0.000764663	-1.72423	9.51132	99.245	-0.00101511	-1.20687	8.65614	99.3716	-0.000756286	-1.45055	9.99745	99.3516	-0.000918581	-1.50261	8.56401	99.3634	-0.000793655	-0.941917	9.59279	99.2541	-0.000993791	-1.30456	9.97711	99.3825	-0.000880059	-1.51829	9.80315	99.2535	-0.000984174	-1.38022
42.5	10.5078	99.4219	-0.000780804	-1.71356	9.50815	99.2119	-0.00103923	-1.20882	8.6543	99.3505	-0.000776963	-1.44103	9.99477	99.3249	-0.000940962	-1.50575	8.56181	99.3378	-0.00081434	-0.941035	9.58996	99.2248	-0.00101676	-1.30458	9.97452	99.3567	-0.000902775	-1.51657	9.8001	99.2226	-0.00100442	-1.38101
43	10.5056	99.4011	-0.000797703	-1.70101	9.50497	99.1787	-0.00106392	-1.21111	8.65216	99.3259	-0.000798281	-1.43036	9.99219	99.2993	-0.000963431	-1.50834	8.55942	99.3101	-0.000835481	-0.940009	9.58692	99.1934	-0.00104029	-1.30436	9.97184	99.33	-0.000926258	-1.51304	9.79696	99.1908	-0.00102486	-1.37989
43.5	10.5033	99.3793	-0.000815343	-1.68605	9.50174	99.145	-0.00108904	-1.21213	8.64984	99.2993	-0.00082066	-1.4198	9.98941	99.2717	-0.000986018	-1.51102	8.55687	99.2805	-0.000856977	-0.940904	9.58373	99.1604	-0.00106462	-1.30564	9.96914	99.3031	-0.00095034	-1.50939	9.79372	99.158	-0.0010455	-1.37956
44	10.5007	99.3547	-0.000833562	-1.6703	9.49841	99.1103	-0.00111433	-1.21403	8.64718	99.2687	-0.000844181	-1.40997	9.98632	99.241	-0.00100906	-1.51311	8.55408	99.2482	-0.000879075	-0.942362	9.58041	99.126	-0.00108946	-1.30556	9.96625	99.2743	-0.000974772	-1.50585	9.79041	99.1245	-0.00106617	-1.37985
44.5	10.4982	99.3311	-0.000852155	-1.6522	9.49506	99.0753	-0.00113944	-1.21481	8.64442	99.237	-0.000868396	-1.40002	9.98303	99.2083	-0.00103247	-1.51353	8.55138	99.2168	-0.000901427	-0.942688	9.57706	99.0913	-0.00111407	-1.30321	9.96301	99.2421	-0.000999067	-1.50171	9.78706	99.0906	-0.00108671	-1.37999
45	10.4954	99.3046	-0.000871195	-1.63238	9.49158	99.039	-0.00116427	-1.21668	8.64155	99.2041	-0.000892892	-1.38888	9.97968	99.175	-0.00105577	-1.51445	8.54866	99.1853	-0.000923309	-0.942966	9.57366	99.0562	-0.00113852	-1.30078	9.95967	99.2088	-0.00102306	-1.49766	9.78369	99.0565	-0.00110681	-1.38024
45.5	10.4927	99.279	-0.000890516	-1.61313	9.4879	99.0006	-0.00118887	-1.2186	8.63875	99.172	-0.000917469	-1.37788	9.97634	99.1418	-0.00107885	-1.51683	8.54587	99.1529	-0.00094488	-0.943852	9.57001	99.0184	-0.00116278	-1.29722	9.95656	99.1778	-0.00104687	-1.49371	9.78034	99.0226	-0.00112625	-1.38128
46	10.4902	99.2554	-0.000910192	-1.59247	9.48416	98.9616	-0.00121339	-1.21839	8.63598	99.1402	-0.000942144	-1.36626	9.97302	99.1088	-0.00110177	-1.51949	8.54291	99.1186	-0.000966688	-0.945381	9.56629	98.9799	-0.00118695	-1.29485	9.95358	99.1481	-0.00107088	-1.49021	9.77702	98.989	-0.00114524	-1.38189
46.5	10.4874	99.2289	-0.000930185	-1.57298	9.48049	98.9233	-0.00123786	-1.21845	8.63309	99.107	-0.000966946	-1.35526	9.96967	99.0755	-0.00112434	-1.52189	8.53997	99.0845	-0.000988983	-0.945687	9.56273	98.9431	-0.00121129	-1.29215	9.95018	99.1143	-0.00109508	-1.48705	9.77367	98.955	-0.00116393	-1.3823
47	10.4843	99.1995	-0.000950271	-1.55252	9.47671	98.8838	-0.00126223	-1.21881	8.63012	99.0729	-0.000991679	-1.34472	9.96635	99.0425	-0.00114662	-1.5237	8.53705	99.0506	-0.00101122	-0.947969	9.55901	98.9046	-0.00123564	-1.29151	9.94659	99.0785	-0.00111928	-1.48497	9.77012	98.9191	-0.00118237	-1.38353
47.5	10.4812	99.1702	-0.000970029	-1.53433	9.47289	98.844	-0.00128635	-1.21968	8.62713	99.0386	-0.00101611	-1.33391	9.96305	99.0097	-0.0011684	-1.52692	8.534	99.0152	-0.00103294	-0.951681	9.55525	98.8657	-0.00125954	-1.29387	9.9431	99.0437	-0.00114332	-1.48431	9.76647	98.8821	-0.00120023	-1.38705
48	10.4782	99.1418	-0.000989293	-1.51853	9.46907	98.8041	-0.00131008	-1.22226	8.6242	99.0049	-0.00104038	-1.32617	9.95942	98.9736	-0.00118961	-1.53181	8.53073	98.9772	-0.00105426	-0.956233	9.55138	98.8256	-0.00128262	-1.29791	9.93977	99.0106	-0.00116726	-1.48515	9.76289	98.8459	-0.00121742	-1.3923
48.5	10.4752	99.1134	-0.00100826	-1.50362	9.46497	98.7613	-0.00133321	-1.22784	8.62123	98.9708	-0.00106468	-1.31959	9.95566	98.9363	-0.00121024	-1.53832	8.52742	98.9388	-0.00107585	-0.963331	9.54752	98.7857	-0.00130485	-1.30479	9.93631	98.9761	-0.00119108	-1.48791	9.75923	98.8088	-0.00123408	-1.39652
49	10.4721	99.0841	-0.00102678	-1.48915	9.46087	98.7186	-0.00135584	-1.23327	8.61782	98.9317	-0.00108876	-1.31314	9.95208	98.9007	-0.00123066	-1.54265	8.52411	98.9004	-0.00109746	-0.969383	9.54357	98.7448	-0.00132623	-1.31102	9.93262	98.9393	-0.00121457	-1.49026	9.75554	98.7715	-0.0012507	-1.40111
49.5	10.4688	99.0529	-0.00104491	-1.47624	9.45679	98.676	-0.00137779	-1.24075	8.61421	98.8902	-0.0011129	-1.30995	9.94835	98.8636	-0.00125118	-1.5475	8.52079	98.8619	-0.0011188	-0.976877	9.53953	98.703	-0.00134733	-1.31647	9.92897	98.903	-0.00123784	-1.49411	9.75156	98.7312	-0.00126771	-1.40759
50	10.4654	99.0207	-0.00106265	-1.46528	9.45271	98.6334	-0.0013995	-1.24951	8.61056	98.8483	-0.00113707	-1.30963	9.94437	98.8241	-0.001272	-1.55598	8.51745	98.8232	-0.00113975	-0.985571	9.53532	98.6595	-0.00136875	-1.32261	9.92517	98.8651	-0.00126082	-1.4995	9.7477	98.6921	-0.00128474	-1.41509
50.5	10.4622	98.9904	-0.00107984	-1.45558	9.44852	98.5897	-0.0014216	-1.25674	8.60723	98.8101	-0.00116036	-1.30904	9.94059	98.7865	-0.00129279	-1.56226	8.51417	98.7851	-0.0011604	-0.99271	9.53127	98.6176	-0.00138996	-1.32889	9.92133	98.8269	-0.0012835	-1.50498	9.74389	98.6535	-0.00130122	-1.42021
51	10.4589	98.9592	-0.00109638	-1.44469	9.44422	98.5448	-0.00144364	-1.26291	8.60392	98.7721	-0.00118236	-1.30784	9.93673	98.7481	-0.00131292	-1.56819	8.51058	98.7435	-0.00118055	-1.00075	9.52704	98.5738	-0.00141042	-1.33426	9.91751	98.7888	-0.0013057	-1.51028	9.73992	98.6133	-0.00131737	-1.42338
51.5	10.4556	98.928	-0.00111209	-1.43531	9.43983	98.499	-0.00146532	-1.26784	8.60031	98.7307	-0.00120319	-1.30615	9.93275	98.7086	-0.00133211	-1.57311	8.50695	98.7013	-0.00120017	-1.00773	9.52259	98.5278	-0.00142999	-1.33808	9.91361	98.75	-0.00132768	-1.51519	9.73577	98.5713	-0.00133334	-1.4271
52	10.4523	98.8968	-0.00112691	-1.42512	9.43527	98.4514	-0.00148635	-1.27282	8.59645	98.6864	-0.00122322	-1.30572	9.92857	98.6671	-0.00135054	-1.57713	8.50305	98.6561	-0.0012196	-1.0132	9.51809	98.4812	-0.00144899	-1.3407	9.90954	98.7094	-0.00134915	-1.52111	9.73177	98.5308	-0.00134901	-1.43063
52.5	10.4489	98.8646	-0.0011412	-1.41734	9.43061	98.4028	-0.00150682	-1.27864	8.59255	98.6416	-0.00124267	-1.30685	9.92437	98.6253	-0.00136877	-1.58311	8.4992	98.6114	-0.00123903	-1.02153	9.51375	98.4363	-0.00146762	-1.34563	9.90545	98.6687	-0.00137005	-1.52806	9.72772	98.4898	-0.00136449	-1.43352
53	10.4453	98.8305	-0.0011553	-1.40969	9.42599	98.3546	-0.00152678	-1.28293	8.5887	98.5974	-0.00126171	-1.30697	9.92015	98.5834	-0.0013872	-1.58837	8.49562	98.5699	-0.00125827	-1.0278	9.5092	98.3892	-0.00148605	-1.35148	9.90137	98.6281	-0.00139111	-1.53351	9.72357	98.4478	-0.00137992	-1.43649
53.5	10.4419	98.7984	-0.00116946	-1.40184	9.42136	98.3063	-0.00154616	-1.28792	8.58486	98.5533	-0.00128075	-1.30713	9.91592	98.5413	-0.00140566	-1.5942	8.49194	98.5272	-0.00127721	-1.03254	9.50472	98.3429	-0.00150443	-1.35628	9.89716	98.5861	-0.00141265	-1.53881	9.71931	98.4047	-0.00139529	-1.44043
54	10.4385	98.7662	-0.00118321	-1.39575	9.41665	98.2571	-0.00156514	-1.2952	8.58086	98.5074	-0.00129955	-1.30873	9.91167	98.4991	-0.00142387	-1.60231	8.48799	98.4814	-0.00129558	-1.03744	9.50019	98.296	-0.00152286	-1.35977	9.89273	98.542	-0.00143423	-1.54466	9.71518	98.3628	-0.00141034	-1.44557
54.5	10.4349	98.7321	-0.00119601	-1.39046	9.41185	98.2071	-0.00158385	-1.30273	8.57691	98.462	-0.00131776	-1.30988	9.9074	98.4567	-0.00144163	-1.60913	8.48385	98.4333	-0.00131335	-1.04184	9.49545	98.247	-0.0015411	-1.36381	9.88832	98.4981	-0.00145515	-1.55039	9.71097	98.3202	-0.00142502	-1.45162
55	10.4312	98.6971	-0.00120833	-1.38452	9.40702	98.1567	-0.00160202	-1.30859	8.57297	98.4168	-0.00133519	-1.31227	9.90297	98.4127	-0.00145899	-1.61572	8.47984	98.3868	-0.00133065	-1.0483	9.49072	98.198	-0.00155887	-1.36866	9.88388	98.4538	-0.00147578	-1.55621	9.70659	98.2759	-0.00143926	-1.45572
55.5	10.4276	98.6631	-0.00122073	-1.38124	9.40214	98.1057	-0.0016199	-1.31564	8.56899	98.3711	-0.00135205	-1.3153	9.89856	98.3688	-0.00147568	-1.62252	8.47586	98.3406	-0.00134742	-1.05477	9.4861	98.1502	-0.00157614	-1.37563	9.87944	98.4096	-0.00149636	-1.56295	9.7022	98.2314	-0.00145311	-1.4633
56	10.4239	98.6281	-0.00123351	-1.37769	9.39716	98.0538	-0.00163722	-1.32317	8.56474	98.3223	-0.00136848	-1.31764	9.89421	98.3256	-0.00149148	-1.62775	8.47181	98.2936	-0.00136346	-1.06084	9.48156	98.1032	-0.00159297	-1.38205	9.87487	98.3641	-0.00151662	-1.56876	9.69786	98.1875	-0.00146667	-1.47016
56.5	10.4201	98.5921	-0.00124597	-1.37419	9.3923	98.0031	-0.00165358	-1.33071	8.56041	98.2726	-0.00138424	-1.3196	9.88975	98.2813	-0.00150688	-1.63419	8.46751	98.2437	-0.00137916	-1.068	9.47678	98.0538	-0.00160952	-1.38716	9.87023	98.3179	-0.00153625	-1.57502	9.69347	98.143	-0.00147997	-1.47618
57	10.4164	98.5571	-0.00125793	-1.37244	9.38732	97.9511	-0.00166939	-1.33964	8.55629	98.2253	-0.00139917	-1.32261	9.8851	98.2351	-0.00152208	-1.64032	8.46326	98.1944	-0.00139453	-1.07668	9.47191	98.0034	-0.00162556	-1.39455	9.86558	98.2716	-0.00155529	-1.58201	9.68893	98.0971	-0.00149265	-1.48201
57.5	10.4125	98.5202	-0.00126948	-1.36927	9.38231	97.8988	-0.00168491	-1.34715	8.55205	98.1766	-0.00141345	-1.32647	9.88039	98.1883	-0.00153672	-1.64606	8.45905	98.1456	-0.00140939	-1.08647	9.46694	97.952	-0.00164084	-1.4016	9.86078	98.2237	-0.00157399	-1.5882	9.68412	98.0484	-0.00150465	-1.48604
58	10.4085	98.4823	-0.001281	-1.36861	9.37703	97.8437	-0.00169978	-1.35809	8.54761	98.1257	-0.00142755	-1.33086	9.87558	98.1405	-0.00155056	-1.6536	8.45485	98.0969	-0.00142339	-1.0962	9.46173	97.8981	-0.00165532	-1.40954	9.85591	98.1752	-0.00159219	-1.59624	9.67942	98.0008	-0.00151636	-1.49287
58.5	10.4046	98.4454	-0.00129255	-1.36802	9.37164	97.7875	-0.00171367	-1.36762	8.54326	98.0757	-0.00144133	-1.33323	9.87081	98.0931	-0.00156379	-1.66107	8.45057	98.0472	-0.00143647	-1.10494	9.45664	97.8454	-0.00166919	-1.41607	9.85114	98.1277	-0.0016098	-1.60333	9.67498	97.9558	-0.00152792	-1.49934
59	10.4007	98.4085	-0.0013038	-1.36552	9.36635	97.7323	-0.00172656	-1.37406	8.53894	98.0261	-0.0014542	-1.33336	9.86616	98.0468	-0.00157618	-1.66847	8.44618	97.9963	-0.00144852	-1.11302	9.45162	97.7935	-0.00168215	-1.41964	9.8463	98.0795	-0.0016266	-1.6098	9.67035	97.909	-0.00153903	-1.50397
59.5	10.3967	98.3707	-0.00131457	-1.36331	9.36107	97.6772	-0.00173852	-1.37914	8.53455	97.9757	-0.0014659	-1.33272	9.86148	98.0003	-0.00158779	-1.67262	8.44169	97.9442	-0.00145986	-1.1186	9.44665	97.742	-0.0016942	-1.42368	9.84128	98.0295	-0.00164259	-1.61501	9.66566	97.8615	-0.00154946	-1.50724
60	10.3929	98.3347	-0.00132492	-1.36159	9.3559	97.6233	-0.00174964	-1.38526	8.53011	97.9248	-0.00147683	-1.331	9.85663	97.9521	-0.00159889	-1.67804	8.43715	97.8915	-0.00147064	-1.12504	9.44157	97.6895	-0.00170575	-1.42741	9.83628	97.9797	-0.00165773	-1.6218	9.66106	97.8149	-0.00155961	-1.51153
60.5	10.389	98.2978	-0.00133481	-1.35858	9.35064	97.5684	-0.00175995	-1.39047	8.52573	97.8745	-0.00148723	-1.32824	9.85165	97.9027	-0.00160984	-1.68319	8.43262	97.8389	-0.00148118	-1.13014	9.43643	97.6363	-0.00171693	-1.42989	9.83132	97.9303	-0.00167232	-1.62896	9.65636	97.7673	-0.00156937	-1.51521
61	10.3848	98.2581	-0.001344	-1.35557	9.34526	97.5122	-0.00176968	-1.3941	8.52125	97.8231	-0.00149726	-1.32354	9.84652	97.8517	-0.0016204	-1.6871	8.42798	97.7851	-0.0014916	-1.13333	9.43108	97.5809	-0.00172735	-1.43268	9.82613	97.8786	-0.00168612	-1.63452	9.65161	97.7192	-0.00157853	-1.51816
61.5	10.3806	98.2184	-0.00135281	-1.35202	9.33987	97.456	-0.00177889	-1.39478	8.51661	97.7698	-0.00150662	-1.3183	9.84156	97.8024	-0.00163027	-1.68901	8.42337	97.7316	-0.00150132	-1.13524	9.42563	97.5245	-0.00173707	-1.43322	9.82085	97.826	-0.0016992	-1.63932	9.64675	97.67	-0.00158696	-1.51895
62	10.3765	98.1796	-0.00136092	-1.35023	9.33451	97.4001	-0.00178734	-1.39775	8.51195	97.7163	-0.00151526	-1.31333	9.83664	97.7535	-0.00163924	-1.69041	8.41881	97.6787	-0.0015098	-1.13631	9.42013	97.4676	-0.00174599	-1.43608	9.81559	97.7736	-0.00171138	-1.64387	9.64197	97.6216	-0.00159483	-1.51949
62.5	10.3725	98.1417	-0.00136807	-1.35062	9.3291	97.3436	-0.00179465	-1.40365	8.50735	97.6635	-0.0015232	-1.31147	9.83172	97.7046	-0.00164715	-1.69413	8.41432	97.6266	-0.00151728	-1.14108	9.41486	97.4131	-0.00175372	-1.44124	9.81035	97.7214	-0.00172263	-1.65085	9.63709	97.5722	-0.00160186	-1.52324
63	10.3684	98.1029	-0.00137471	-1.35232	9.3236	97.2862	-0.00180061	-1.41033	8.50278	97.611	-0.00153031	-1.31204	9.82669	97.6546	-0.00165386	-1.69839	8.40969	97.5729	-0.00152413	-1.14721	9.4095	97.3576	-0.00176072	-1.44619	9.80505	97.6686	-0.00173335	-1.6589	9.63215	97.5222	-0.00160804	-1.5283
63.5	10.3641	98.0622	-0.00138117	-1.35329	9.31794	97.2272	-0.00180545	-1.4152	8.49815	97.5579	-0.00153653	-1.31226	9.82171	97.6051	-0.00165974	-1.70095	8.40504	97.5189	-0.00153019	-1.1509	9.40415	97.3023	-0.00176723	-1.45052	9.79976	97.6159	-0.00174376	-1.66434	9.62724	97.4725	-0.00161358	-1.53236
64	10.3597	98.0206	-0.00138739	-1.35437	9.31243	97.1697	-0.0018095	-1.41901	8.49333	97.5025	-0.00154167	-1.31394	9.8167	97.5553	-0.00166505	-1.70323	8.4004	97.4651	-0.0015352	-1.15422	9.39868	97.2457	-0.00177288	-1.45344	9.79458	97.5643	-0.00175357	-1.66857	9.62237	97.4232	-0.00161855	-1.53579
64.5	10.3555	97.9809	-0.00139302	-1.35408	9.307	97.113	-0.00181277	-1.42355	8.4885	97.4471	-0.00154588	-1.31617	9.81154	97.504	-0.00166976	-1.70521	8.39566	97.4101	-0.0015393	-1.15716	9.39318	97.1888	-0.0017773	-1.45621	9.78925	97.5112	-0.00176215	-1.67267	9.61732	97.372	-0.00162267	-1.53961
65	10.3513	97.9411	-0.00139783	-1.35447	9.30148	97.0554	-0.00181484	-1.42921	8.48365	97.3914	-0.00154945	-1.31924	9.8064	97.453	-0.00167358	-1.70848	8.39093	97.3552	-0.00154269	-1.16263	9.38767	97.1318	-0.00178062	-1.4586	9.78381	97.457	-0.00176968	-1.67734	9.61244	97.3226	-0.0016261	-1.54381
65.5	10.3471	97.9014	-0.0014017	-1.35369	9.29585	96.9967	-0.00181576	-1.43448	8.47884	97.3362	-0.00155204	-1.32233	9.80126	97.4019	-0.00167633	-1.70991	8.3862	97.3003	-0.00154529	-1.16655	9.38231	97.0763	-0.00178307	-1.45932	9.77832	97.4024	-0.00177628	-1.68292	9.60761	97.2737	-0.00162912	-1.54702
66	10.3428	97.8607	-0.00140493	-1.35194	9.29024	96.9381	-0.00181547	-1.43725	8.47411	97.2819	-0.00155357	-1.32485	9.79622	97.3518	-0.00167814	-1.71138	8.38163	97.2473	-0.0015468	-1.16954	9.377	97.0214	-0.00178485	-1.461	9.77292	97.3486	-0.00178215	-1.6874	9.6027	97.224	-0.00163177	-1.54851
66.5	10.3384	97.8191	-0.00140761	-1.35106	9.28472	96.8805	-0.0018142	-1.44023	8.46945	97.2284	-0.00155458	-1.32602	9.79125	97.3024	-0.00167937	-1.71304	8.37704	97.1941	-0.00154738	-1.1734	9.37164	96.9659	-0.00178598	-1.46443	9.76751	97.2947	-0.00178726	-1.69257	9.59761	97.1725	-0.00163399	-1.5508
67	10.3342	97.7793	-0.00140971	-1.35155	9.27925	96.8235	-0.00181229	-1.44487	8.46483	97.1754	-0.00155507	-1.32705	9.78627	97.2529	-0.00168004	-1.71568	8.37236	97.1398	-0.00154739	-1.17828	9.36625	96.9102	-0.00178617	-1.46912	9.76218	97.2416	-0.00179141	-1.69982	9.59257	97.1215	-0.00163533	-1.55484
67.5	10.3299	97.7386	-0.00141128	-1.35339	9.27375	96.7661	-0.00180987	-1.45201	8.46011	97.1212	-0.00155496	-1.32833	9.78117	97.2022	-0.00167972	-1.71832	8.36762	97.0848	-0.00154717	-1.1837	9.36086	96.8544	-0.00178541	-1.47437	9.75684	97.1884	-0.00179458	-1.70682	9.58769	97.0721	-0.00163604	-1.55964
68	10.3256	97.698	-0.00141243	-1.35419	9.26826	96.7088	-0.0018068	-1.45826	8.45531	97.0661	-0.00155422	-1.32913	9.77589	97.1498	-0.00167825	-1.72078	8.36288	97.0298	-0.00154661	-1.18861	9.3555	96.7989	-0.00178365	-1.4781	9.75138	97.134	-0.00179706	-1.71316	9.58269	97.0214	-0.00163642	-1.56347
68.5	10.3212	97.6563	-0.00141325	-1.35365	9.26279	96.6517	-0.0018028	-1.46279	8.45058	97.0118	-0.00155284	-1.32734	9.77056	97.0968	-0.00167599	-1.7237	8.35811	96.9744	-0.00154555	-1.19171	9.35009	96.7429	-0.00178088	-1.48189	9.74584	97.0788	-0.00179876	-1.71739	9.57765	96.9704	-0.00163603	-1.56653
69	10.3171	97.6175	-0.00141326	-1.35279	9.25723	96.5937	-0.0017976	-1.46836	8.44583	96.9573	-0.00155039	-1.32464	9.76537	97.0452	-0.00167317	-1.7252	8.3532	96.9175	-0.00154357	-1.19359	9.34467	96.6869	-0.00177686	-1.48407	9.74045	97.0251	-0.00179913	-1.72039	9.57268	96.9201	-0.00163478	-1.56863
69.5	10.3128	97.5769	-0.00141237	-1.35227	9.25166	96.5356	-0.00179138	-1.4734	8.44114	96.9034	-0.00154664	-1.32394	9.76033	96.9951	-0.0016697	-1.72577	8.34841	96.8619	-0.00154062	-1.19433	9.33926	96.6309	-0.0017718	-1.48393	9.7349	96.9698	-0.0017983	-1.72313	9.56778	96.8705	-0.00163274	-1.57112
70	10.3086	97.5371	-0.0014107	-1.35034	9.24613	96.4779	-0.00178439	-1.4772	8.43644	96.8495	-0.00154182	-1.32198	9.75536	96.9458	-0.00166533	-1.72561	8.34381	96.8085	-0.00153685	-1.19515	9.33392	96.5756	-0.00176619	-1.48096	9.72943	96.9154	-0.00179674	-1.72399	9.5629	96.8211	-0.0016299	-1.57182
70.5	10.3044	97.4974	-0.00140842	-1.34824	9.24082	96.4225	-0.00177662	-1.4776	8.43179	96.7961	-0.00153632	-1.32067	9.75045	96.897	-0.00166016	-1.72565	8.33926	96.7557	-0.00153227	-1.19642	9.32872	96.5218	-0.00176038	-1.47808	9.72415	96.8628	-0.00179451	-1.72473	9.55801	96.7716	-0.00162636	-1.57303
71	10.3001	97.4567	-0.00140551	-1.34781	9.23568	96.3688	-0.00176793	-1.47669	8.42713	96.7426	-0.00153009	-1.32016	9.74563	96.8491	-0.00165431	-1.72594	8.3346	96.7017	-0.00152678	-1.19726	9.32338	96.4666	-0.00175393	-1.47771	9.71861	96.8076	-0.00179163	-1.72471	9.55311	96.7219	-0.00162223	-1.5736
71.5	10.2957	97.4151	-0.00140165	-1.34616	9.23046	96.3144	-0.00175823	-1.47485	8.42249	96.6893	-0.0015229	-1.32094	9.74066	96.7997	-0.00164775	-1.72536	8.3301	96.6494	-0.00152073	-1.19781	9.31799	96.4108	-0.00174653	-1.47654	9.71292	96.7509	-0.00178802	-1.72592	9.5482	96.6722	-0.00161749	-1.57473
72	10.2913	97.3734	-0.00139713	-1.34449	9.22505	96.2579	-0.00174763	-1.47041	8.41794	96.6371	-0.00151486	-1.32252	9.73552	96.7486	-0.00164017	-1.72504	8.3256	96.5972	-0.00151432	-1.19785	9.31262	96.3553	-0.00173813	-1.47529	9.70731	96.695	-0.0017837	-1.72624	9.54336	96.6232	-0.00161208	-1.57542
72.5	10.287	97.3327	-0.00139243	-1.34211	9.21969	96.202	-0.00173646	-1.4643	8.41344	96.5854	-0.00150662	-1.32287	9.7303	96.6967	-0.00163154	-1.7253	8.32098	96.5436	-0.00150745	-1.19824	9.30731	96.3003	-0.00172928	-1.47444	9.7021	96.6431	-0.00177863	-1.72788	9.53856	96.5746	-0.00160623	-1.57661
73	10.2829	97.2939	-0.00138746	-1.34022	9.2145	96.1478	-0.00172495	-1.45653	8.40897	96.5341	-0.00149805	-1.3241	9.72532	96.6472	-0.0016222	-1.7257	8.31646	96.4912	-0.0015001	-1.19757	9.30209	96.2463	-0.00172014	-1.47522	9.69679	96.5902	-0.00177289	-1.72974	9.53366	96.525	-0.00160018	-1.57737
73.5	10.2788	97.2552	-0.00138187	-1.33737	9.20928	96.0934	-0.00171296	-1.44933	8.40453	96.4831	-0.00148913	-1.32738	9.72048	96.5991	-0.00161245	-1.72467	8.31204	96.4399	-0.00149228	-1.19802	9.2968	96.1916	-0.00171057	-1.47646	9.69144	96.5369	-0.00176651	-1.73095	9.52865	96.4743	-0.00159364	-1.57823
74	10.2747	97.2164	-0.00137567	-1.33289	9.20418	96.0401	-0.00170049	-1.44218	8.40011	96.4324	-0.00147992	-1.328	9.71578	96.5524	-0.00160247	-1.72164	8.30767	96.3892	-0.00148398	-1.19614	9.29152	96.1369	-0.00170032	-1.47509	9.68602	96.483	-0.00175953	-1.73155	9.52389	96.4261	-0.00158613	-1.57732
74.5	10.2706	97.1776	-0.00136903	-1.32866	9.19914	95.9876	-0.00168735	-1.43421	8.39559	96.3805	-0.00147033	-1.32828	9.7109	96.5039	-0.00159215	-1.71852	8.30321	96.3375	-0.00147514	-1.19376	9.28639	96.0839	-0.00168941	-1.47282	9.68076	96.4306	-0.00175192	-1.73065	9.51914	96.378	-0.00157808	-1.57512
75	10.2665	97.1388	-0.00136186	-1.32438	9.19405	95.9344	-0.00167368	-1.42493	8.39104	96.3283	-0.00146039	-1.32611	9.70604	96.4556	-0.00158116	-1.71429	8.29858	96.2837	-0.00146579	-1.1908	9.28145	96.0327	-0.00167794	-1.46935	9.67541	96.3773	-0.00174384	-1.72821	9.51449	96.3309	-0.00156953	-1.57284
75.5	10.2624	97.1	-0.00135444	-1.32118	9.18893	95.881	-0.00165968	-1.41584	8.38647	96.2758	-0.00144993	-1.32278	9.70125	96.408	-0.00156935	-1.70855	8.29387	96.2291	-0.00145588	-1.18592	9.2764	95.9805	-0.00166606	-1.46383	9.67009	96.3243	-0.00173518	-1.72453	9.50962	96.2816	-0.00156056	-1.56946
76	10.2581	97.0593	-0.00134682	-1.31871	9.18383	95.8278	-0.00164552	-1.40762	8.38192	96.2236	-0.00143928	-1.3201	9.69658	96.3616	-0.00155682	-1.70283	8.28927	96.1757	-0.00144585	-1.18121	9.27129	95.9276	-0.0016537	-1.45865	9.66479	96.2715	-0.00172592	-1.72034	9.50476	96.2324	-0.00155127	-1.56711
76.5	10.2538	97.0186	-0.00133882	-1.31495	9.17881	95.7754	-0.00163115	-1.39789	8.37748	96.1726	-0.00142857	-1.31515	9.69184	96.3145	-0.00154405	-1.69685	8.28485	96.1244	-0.00143566	-1.17477	9.26628	95.8758	-0.00164051	-1.45278	9.65956	96.2194	-0.00171606	-1.71486	9.50008	96.185	-0.00154163	-1.56174
77	10.2497	96.9798	-0.00133041	-1.31303	9.17401	95.7253	-0.00161654	-1.3876	8.37323	96.1238	-0.0014174	-1.31032	9.68708	96.2672	-0.00153122	-1.69084	8.28067	96.0759	-0.00142526	-1.16993	9.26147	95.826	-0.00162671	-1.44677	9.65456	96.1696	-0.00170573	-1.71175	9.49542	96.1378	-0.00153144	-1.55658
77.5	10.2458	96.9429	-0.00132149	-1.31216	9.16921	95.6753	-0.00160146	-1.37766	8.3691	96.0764	-0.00140584	-1.30706	9.68255	96.2222	-0.00151809	-1.68473	8.2766	96.0287	-0.00141454	-1.16478	9.25671	95.7768	-0.00161243	-1.43995	9.64962	96.1204	-0.00169473	-1.70765	9.49086	96.0917	-0.00152064	-1.55291
78	10.2421	96.9079	-0.00131213	-1.31305	9.16439	95.625	-0.00158608	-1.36891	8.36511	96.0306	-0.00139397	-1.30457	9.6782	96.179	-0.00150439	-1.6794	8.27255	95.9817	-0.00140382	-1.16167	9.25192	95.7272	-0.00159793	-1.43406	9.6446	96.0704	-0.00168311	-1.70574	9.48642	96.0467	-0.00150921	-1.54954
78.5	10.2382	96.871	-0.00130249	-1.31305	9.15953	95.5742	-0.0015706	-1.3598	8.36099	95.9833	-0.0013818	-1.30119	9.67368	96.134	-0.00149019	-1.67235	8.26847	95.9344	-0.00139307	-1.15771	9.24703	95.6766	-0.00158325	-1.42684	9.63958	96.0204	-0.00167122	-1.70217	9.4819	96.001	-0.00149729	-1.5439
79	10.2341	96.8322	-0.00129237	-1.31071	9.15486	95.5255	-0.00155481	-1.35072	8.3569	95.9363	-0.00136958	-1.29661	9.66908	96.0883	-0.00147558	-1.66566	8.26434	95.8865	-0.00138196	-1.15437	9.24221	95.6267	-0.0015681	-1.41889	9.63452	95.97	-0.00165891	-1.69785	9.47736	95.955	-0.00148509	-1.53821
79.5	10.2304	96.7972	-0.00128186	-1.30682	9.15035	95.4785	-0.00153822	-1.34207	8.35289	95.8903	-0.00135756	-1.2924	9.6646	96.0438	-0.0014607	-1.65807	8.26017	95.8381	-0.00137038	-1.14984	9.23762	95.5793	-0.00155254	-1.41007	9.62955	95.9205	-0.00164629	-1.6924	9.47297	95.9106	-0.00147256	-1.53226
80	10.2267	96.7622	-0.00127142	-1.30208	9.146	95.4331	-0.00152113	-1.33351	8.3489	95.8445	-0.00134571	-1.28784	9.66041	96.0022	-0.00144556	-1.64955	8.25597	95.7894	-0.00135825	-1.14471	9.23318	95.5333	-0.0015369	-1.40074	9.62463	95.8714	-0.00163368	-1.68648	9.46865	95.8668	-0.00145948	-1.5265
80.5	10.2228	96.7253	-0.00126122	-1.2976	9.14152	95.3863	-0.00150413	-1.325	8.34475	95.7969	-0.00133368	-1.28223	9.65624	95.9607	-0.00143014	-1.64069	8.25188	95.7419	-0.00134563	-1.13855	9.2285	95.4849	-0.00152117	-1.39285	9.61963	95.8216	-0.0016212	-1.6812	9.46418	95.8216	-0.00144575	-1.52088
81	10.2189	96.6884	-0.00125104	-1.29004	9.13676	95.3367	-0.0014869	-1.31566	8.34077	95.7512	-0.00132126	-1.27565	9.652	95.9186	-0.00141452	-1.63061	8.24783	95.6949	-0.00133294	-1.13058	9.22385	95.4368	-0.00150528	-1.38347	9.61468	95.7723	-0.00160828	-1.67371	9.45967	95.7759	-0.00143121	-1.51345
81.5	10.2152	96.6534	-0.00124014	-1.2827	9.13222	95.2893	-0.00146941	-1.30704	8.33685	95.7062	-0.00130836	-1.27098	9.64778	95.8767	-0.00139877	-1.62233	8.24387	95.649	-0.00132007	-1.1235	9.21934	95.3901	-0.00148899	-1.37528	9.60988	95.7245	-0.00159467	-1.66674	9.45536	95.7323	-0.00141638	-1.50733
82	10.2115	96.6184	-0.00122836	-1.27764	9.12789	95.2441	-0.0014519	-1.29828	8.333	95.662	-0.00129517	-1.2664	9.64345	95.8336	-0.00138314	-1.61466	8.24	95.6041	-0.00130708	-1.11687	9.215	95.3452	-0.00147244	-1.36847	9.60515	95.6774	-0.00158052	-1.66059	9.45123	95.6904	-0.00140177	-1.50167
82.5	10.2078	96.5834	-0.00121625	-1.27365	9.12374	95.2008	-0.00143445	-1.29109	8.32911	95.6173	-0.00128185	-1.2611	9.63915	95.7909	-0.00136722	-1.60784	8.23608	95.5586	-0.00129376	-1.11259	9.21054	95.2991	-0.00145612	-1.36212	9.60047	95.6308	-0.00156635	-1.65569	9.44693	95.6469	-0.00138694	-1.49572
83	10.2044	96.5512	-0.00120411	-1.27063	9.11951	95.1567	-0.00141666	-1.28475	8.32526	95.5731	-0.0012686	-1.2561	9.63504	95.75	-0.00135071	-1.60063	8.23213	95.5128	-0.00127991	-1.10787	9.20611	95.2532	-0.00143999	-1.35577	9.5957	95.5833	-0.00155206	-1.65073	9.44285	95.6056	-0.00137166	-1.49024
83.5	10.2007	96.5162	-0.00119193	-1.26763	9.11518	95.1115	-0.0013982	-1.27938	8.32146	95.5295	-0.00125561	-1.2523	9.631	95.7099	-0.00133384	-1.59582	8.22834	95.4688	-0.00126641	-1.10412	9.2017	95.2076	-0.00142363	-1.35083	9.59099	95.5364	-0.0015378	-1.64636	9.4388	95.5646	-0.0013559	-1.48446
84	10.1969	96.4802	-0.00117956	-1.2645	9.11085	95.0663	-0.00137953	-1.27292	8.31755	95.4846	-0.00124299	-1.24762	9.6271	95.6711	-0.00131706	-1.59223	8.22442	95.4233	-0.00125367	-1.10135	9.19742	95.1633	-0.00140687	-1.34535	9.58628	95.4894	-0.00152342	-1.64182	9.43459	95.522	-0.00134009	-1.47941
84.5	10.1934	96.4471	-0.00116717	-1.26033	9.10663	95.0223	-0.0013614	-1.26659	8.31375	95.441	-0.00123046	-1.24107	9.62315	95.6319	-0.00130048	-1.58652	8.22057	95.3786	-0.00124124	-1.09672	9.19337	95.1214	-0.00139012	-1.33861	9.58175	95.4443	-0.00150911	-1.63726	9.43047	95.4803	-0.00132456	-1.47319
85	10.19	96.415	-0.00115484	-1.25633	9.10245	94.9787	-0.00134366	-1.26109	8.31027	95.401	-0.00121802	-1.23675	9.61924	95.593	-0.0012841	-1.58144	8.21686	95.3356	-0.00122912	-1.09377	9.18934	95.0797	-0.00137329	-1.33272	9.57725	95.3995	-0.00149491	-1.63385	9.4266	95.4411	-0.00130915	-1.4669
85.5	10.1866	96.3828	-0.00114272	-1.25307	9.09854	94.9379	-0.00132554	-1.25373	8.30671	95.3602	-0.00120567	-1.2321	9.61551	95.556	-0.00126779	-1.57458	8.21334	95.2947	-0.00121709	-1.08861	9.1853	95.0379	-0.0013562	-1.32574	9.57287	95.3559	-0.0014806	-1.62991	9.42283	95.4029	-0.00129366	-1.45999
86	10.1831	96.3497	-0.00113055	-1.24943	9.0947	94.8978	-0.00130688	-1.24422	8.30317	95.3195	-0.00119314	-1.22714	9.6119	95.5201	-0.00125125	-1.56677	8.20975	95.2531	-0.00120484	-1.08238	9.18121	94.9956	-0.00133881	-1.31756	9.56857	95.313	-0.0014658	-1.62465	9.41904	95.3645	-0.00127822	-1.45222
86.5	10.1797	96.3175	-0.00111782	-1.24498	9.09087	94.8578	-0.00128818	-1.234	8.29971	95.2798	-0.00118009	-1.22006	9.60818	95.4831	-0.00123435	-1.5578	8.20602	95.2098	-0.00119212	-1.07525	9.17715	94.9536	-0.00132151	-1.3072	9.56419	95.2694	-0.00145055	-1.61888	9.4152	95.3256	-0.00126235	-1.44401
87	10.1764	96.2863	-0.0011047	-1.24298	9.08705	94.818	-0.0012694	-1.22569	8.29613	95.2387	-0.00116652	-1.21337	9.60445	95.4461	-0.00121714	-1.54832	8.20248	95.1687	-0.00117883	-1.06827	9.17317	94.9124	-0.00130454	-1.29788	9.55975	95.2252	-0.00143521	-1.61388	9.41131	95.2863	-0.00124622	-1.43589
87.5	10.1731	96.2551	-0.00109153	-1.24125	9.08337	94.7796	-0.00125064	-1.2163	8.29249	95.1969	-0.00115276	-1.20734	9.60065	95.4083	-0.00119998	-1.53932	8.19908	95.1293	-0.00116494	-1.06166	9.16928	94.8722	-0.00128789	-1.28892	9.55537	95.1815	-0.00141984	-1.60785	9.40753	95.248	-0.00122989	-1.42769
88	10.1698	96.2238	-0.00107835	-1.2361	9.07962	94.7404	-0.0012319	-1.20588	8.28887	95.1554	-0.00113917	-1.19968	9.59691	95.3711	-0.00118281	-1.52938	8.19577	95.0909	-0.00115106	-1.05336	9.16539	94.8319	-0.00127092	-1.27925	9.55121	95.1401	-0.00140426	-1.59951	9.40391	95.2113	-0.00121324	-1.41838
88.5	10.1664	96.1917	-0.00106489	-1.23067	9.07584	94.701	-0.00121293	-1.19601	8.28547	95.1163	-0.00112598	-1.19237	9.59349	95.3371	-0.00116524	-1.51874	8.19244	95.0523	-0.0011375	-1.04497	9.16163	94.793	-0.00125343	-1.26962	9.54703	95.0985	-0.00138844	-1.5916	9.40049	95.1767	-0.00119625	-1.40915
89	10.1632	96.1614	-0.00105122	-1.22422	9.07236	94.6647	-0.00119373	-1.18691	8.28222	95.079	-0.00111295	-1.18495	9.59023	95.3047	-0.00114745	-1.50956	8.18898	95.0121	-0.00112417	-1.03676	9.15791	94.7545	-0.00123602	-1.26158	9.54295	95.0578	-0.00137249	-1.58377	9.39709	95.1423	-0.00117923	-1.40213
89.5	10.1603	96.1339	-0.00103748	-1.21715	9.06883	94.6278	-0.00117487	-1.17934	8.27903	95.0424	-0.00109983	-1.17804	9.58692	95.2718	-0.00112947	-1.50113	8.18569	94.9739	-0.00111086	-1.02963	9.15435	94.7177	-0.00121873	-1.25445	9.53892	95.0177	-0.00135653	-1.57623	9.39358	95.1068	-0.00116247	-1.39761
90	10.1574	96.1065	-0.00102358	-1.20969	9.06524	94.5904	-0.00115654	-1.17214	8.27582	95.0056	-0.00108643	-1.17155	9.58336	95.2365	-0.00111142	-1.49244	8.1823	94.9346	-0.00109748	-1.0231	9.15088	94.6818	-0.00120171	-1.24713	9.53505	94.9791	-0.00134055	-1.56801	9.39	95.0705	-0.0011458	-1.3915
90.5	10.1544	96.0781	-0.00100986	-1.19779	9.06167	94.5531	-0.0011383	-1.16265	8.27252	94.9677	-0.00107297	-1.16219	9.57993	95.2024	-0.00109366	-1.48116	8.17902	94.8966	-0.00108397	-1.01419	9.1472	94.6437	-0.00118509	-1.23734	9.53104	94.9392	-0.00132458	-1.55758	9.38658	95.0359	-0.00112898	-1.38216
91	10.1512	96.0478	-0.000996276	-1.18919	9.05831	94.5181	-0.00111971	-1.15427	8.26926	94.9302	-0.00105962	-1.1539	9.57696	95.1729	-0.00107617	-1.47194	8.17599	94.8614	-0.00107055	-1.00684	9.14356	94.606	-0.00116866	-1.22949	9.52701	94.899	-0.00130863	-1.54975	9.38326	95.0023	-0.00111213	-1.37316
91.5	10.1481	96.0185	-0.00098235	-1.17921	9.05524	94.486	-0.00110077	-1.14474	8.26602	94.8931	-0.00104625	-1.14602	9.57396	95.1431	-0.00105888	-1.46213	8.17264	94.8225	-0.00105731	-0.998071	9.14006	94.5698	-0.00115225	-1.22094	9.52302	94.8593	-0.00129278	-1.54138	9.38002	94.9695	-0.00109535	-1.36571
92	10.1452	95.9911	-0.000968007	-1.16958	9.0521	94.4533	-0.00108187	-1.13509	8.26285	94.8567	-0.00103285	-1.13656	9.57071	95.1108	-0.00104158	-1.45105	8.16933	94.7841	-0.00104406	-0.990448	9.13675	94.5356	-0.00113579	-1.21216	9.51921	94.8213	-0.00127702	-1.53217	9.37673	94.9362	-0.00107829	-1.35841
92.5	10.1423	95.9636	-0.000954095	-1.16051	9.04866	94.4174	-0.00106325	-1.12652	8.2599	94.8228	-0.00101949	-1.12834	9.56741	95.078	-0.00102437	-1.44007	8.16628	94.7487	-0.00103101	-0.982133	9.13343	94.5012	-0.00111931	-1.20419	9.51536	94.783	-0.00126163	-1.5228	9.37342	94.9026	-0.00106123	-1.34938
93	10.1396	95.9381	-0.000940793	-1.15077	9.04533	94.3826	-0.00104495	-1.11512	8.25698	94.7893	-0.00100632	-1.12005	9.5642	95.0461	-0.00100746	-1.42862	8.16315	94.7124	-0.00101821	-0.973751	9.1302	94.4678	-0.00110267	-1.19489	9.51157	94.7452	-0.00124633	-1.5145	9.37018	94.8698	-0.00104426	-1.33895
93.5	10.1368	95.9116	-0.000927535	-1.14312	9.04237	94.3518	-0.00102715	-1.10438	8.25399	94.755	-0.000993053	-1.1127	9.56124	95.0166	-0.000990703	-1.41824	8.16002	94.6761	-0.0010055	-0.965882	9.12702	94.4349	-0.00108609	-1.18753	9.50775	94.7072	-0.00123093	-1.50666	9.36703	94.8379	-0.00102731	-1.3309
94	10.134	95.8851	-0.000913592	-1.13461	9.03954	94.3222	-0.00100965	-1.0944	8.25102	94.7209	-0.000979541	-1.10654	9.5584	94.9884	-0.000973952	-1.40757	8.15693	94.6403	-0.000992551	-0.95913	9.12381	94.4017	-0.00106957	-1.17999	9.50412	94.671	-0.00121531	-1.49986	9.36383	94.8055	-0.00101008	-1.32558
94.5	10.1312	95.8586	-0.000899111	-1.12574	9.03654	94.2909	-0.000991963	-1.08491	8.24816	94.688	-0.00096604	-1.09829	9.55549	94.9595	-0.000956938	-1.39445	8.154	94.6063	-0.000979501	-0.951756	9.12052	94.3676	-0.00105292	-1.17203	9.50059	94.6359	-0.00119931	-1.49209	9.36088	94.7757	-0.000992564	-1.31835
95	10.1286	95.834	-0.000884521	-1.11768	9.03374	94.2617	-0.000974194	-1.07567	8.24549	94.6574	-0.000952577	-1.09115	9.55273	94.9321	-0.000940057	-1.38283	8.15129	94.5748	-0.000966881	-0.944367	9.11727	94.334	-0.00103624	-1.16453	9.49693	94.5994	-0.00118328	-1.48382	9.35795	94.746	-0.000975187	-1.30817
95.5	10.1261	95.8103	-0.000870135	-1.10816	9.03089	94.232	-0.000956757	-1.06297	8.24275	94.6259	-0.000939379	-1.08164	9.55	94.9049	-0.000923401	-1.37121	8.14861	94.5437	-0.000954706	-0.935252	9.11408	94.301	-0.00101981	-1.15422	9.49339	94.5642	-0.00116752	-1.47513	9.35512	94.7174	-0.000958232	-1.29545
96	10.1235	95.7857	-0.000855995	-1.09823	9.02796	94.2014	-0.000939778	-1.05174	8.23981	94.5922	-0.000926839	-1.07201	9.54733	94.8784	-0.000907418	-1.36033	8.1458	94.5111	-0.000942508	-0.926674	9.11123	94.2715	-0.00100376	-1.14509	9.48998	94.5302	-0.00115238	-1.46485	9.35235	94.6893	-0.000941713	-1.28422
96.5	10.1208	95.7602	-0.000842281	-1.08954	9.02508	94.1713	-0.000923248	-1.04122	8.2367	94.5565	-0.000915054	-1.0642	9.54476	94.8529	-0.000892328	-1.3513	8.14292	94.4777	-0.000930206	-0.918933	9.10838	94.242	-0.000988476	-1.13684	9.48665	94.497	-0.00113781	-1.45568	9.34963	94.6618	-0.000925389	-1.27433
97	10.1184	95.7375	-0.000829057	-1.08085	9.02235	94.1429	-0.000907247	-1.02883	8.23394	94.5248	-0.000903709	-1.05497	9.5421	94.8264	-0.000877883	-1.34067	8.14006	94.4445	-0.000918159	-0.909695	9.10537	94.2109	-0.000973727	-1.12727	9.48334	94.464	-0.0011237	-1.44581	9.34687	94.6338	-0.000908999	-1.26209
97.5	10.1161	95.7157	-0.000816058	-1.07357	9.01962	94.1144	-0.000891363	-1.01825	8.23135	94.495	-0.000892368	-1.04731	9.53948	94.8004	-0.000863385	-1.33232	8.13737	94.4133	-0.000906277	-0.902819	9.10252	94.1814	-0.000959137	-1.11815	9.48009	94.4317	-0.00110962	-1.43571	9.34419	94.6067	-0.000892355	-1.25148
98	10.1137	95.693	-0.000802762	-1.06511	9.01694	94.0864	-0.000875221	-1.00771	8.22887	94.4666	-0.000880738	-1.03925	9.53701	94.7759	-0.000848348	-1.32543	8.13477	94.3831	-0.000894323	-0.896036	9.09969	94.1521	-0.000944165	-1.1088	9.47684	94.3993	-0.00109515	-1.4267	9.34153	94.5798	-0.000875704	-1.24193
98.5	10.1111	95.6684	-0.000788809	-1.05868	9.01433	94.0592	-0.000858999	-0.999505	8.2262	94.4359	-0.000868826	-1.03367	9.53446	94.7505	-0.000833412	-1.31778	8.13208	94.3519	-0.000882275	-0.889383	9.0966	94.1202	-0.000928718	-1.10172	9.47353	94.3663	-0.00108019	-1.41795	9.33891	94.5532	-0.000859274	-1.23383
99	10.1087	95.6457	-0.000774609	-1.05268	9.01188	94.0336	-0.000843201	-0.992482	8.22361	94.4062	-0.000856737	-1.0293	9.53207	94.7268	-0.000819014	-1.31005	8.12947	94.3217	-0.000870351	-0.883829	9.09376	94.0908	-0.000913183	-1.0951	9.47027	94.3339	-0.00106528	-1.40943	9.33639	94.5277	-0.000843047	-1.22723
99.5	10.1064	95.624	-0.000760447	-1.04557	9.00946	94.0084	-0.000827655	-0.982856	8.22112	94.3776	-0.000844695	-1.02229	9.52971	94.7033	-0.000804482	-1.30123	8.12688	94.2916	-0.000858266	-0.877819	9.09114	94.0637	-0.000897882	-1.08757	9.4671	94.3023	-0.00105071	-1.39913	9.33389	94.5024	-0.00082667	-1.21974
100	10.1044	95.605	-0.00074635	-1.03515	9.00718	93.9846	-0.00081179	-0.972607	8.21866	94.3494	-0.000832635	-1.01381	9.52736	94.68	-0.00078912	-1.28991	8.12438	94.2626	-0.000846153	-0.869868	9.08867	94.0381	-0.000882577	-1.07817	9.46402	94.2716	-0.00103614	-1.38766	9.33151	94.4783	-0.000809814	-1.21114
100.5	10.1021	95.5833	-0.000731987	-1.02365	9.00483	93.96	-0.000795317	-0.962573	8.2163	94.3223	-0.000820365	-1.0059	9.52501	94.6566	-0.000773408	-1.27913	8.12187	94.2335	-0.000834368	-0.861501	9.08622	94.0128	-0.000866957	-1.07017	9.46087	94.2402	-0.00102109	-1.37725	9.32923	94.4552	-0.000792583	-1.20235
101	10.0996	95.5596	-0.000717684	-1.01187	9.00253	93.936	-0.000779125	-0.954069	8.21396	94.2954	-0.000807995	-0.998494	9.52264	94.6331	-0.000757945	-1.26824	8.11942	94.205	-0.00082257	-0.853582	9.08371	93.9868	-0.00085156	-1.06227	9.45784	94.21	-0.00100608	-1.36725	9.32696	94.4322	-0.000775393	-1.19458
101.5	10.0973	95.5379	-0.000703634	-0.999893	9.00019	93.9116	-0.000763746	-0.944218	8.21156	94.2679	-0.00079594	-0.991765	9.52042	94.611	-0.000743258	-1.25676	8.11706	94.1777	-0.000810826	-0.848055	9.0811	93.9598	-0.000836528	-1.05379	9.45491	94.1809	-0.0009914	-1.35806	9.32467	94.4091	-0.000758804	-1.18684
102	10.0956	95.5218	-0.000690113	-0.989005	8.99785	93.8872	-0.000748982	-0.935162	8.20927	94.2416	-0.000784183	-0.985157	9.51825	94.5894	-0.000729383	-1.24733	8.11472	94.1505	-0.000799454	-0.843588	9.07854	93.9333	-0.000821609	-1.04585	9.45206	94.1525	-0.000977193	-1.35067	9.32248	94.3869	-0.000742887	-1.17981
102.5	10.0938	95.5047	-0.000676989	-0.978804	8.99571	93.8649	-0.000734151	-0.927623	8.20694	94.2148	-0.000772387	-0.980317	9.51617	94.5688	-0.000715757	-1.2379	8.11234	94.1229	-0.000788482	-0.836364	9.07626	93.9097	-0.000806536	-1.03854	9.44933	94.1253	-0.000963087	-1.34312	9.32034	94.3652	-0.000727577	-1.17108
103	10.0919	95.4868	-0.000663868	-0.96897	8.99364	93.8433	-0.000719092	-0.922253	8.20459	94.1878	-0.000760286	-0.976821	9.51404	94.5476	-0.000702225	-1.23032	8.10992	94.0948	-0.000777245	-0.83043	9.07406	93.8869	-0.000791518	-1.03136	9.44651	94.0972	-0.000948535	-1.33688	9.31817	94.3433	-0.000712333	-1.16236
103.5	10.0899	95.4678	-0.000650409	-0.96212	8.99145	93.8204	-0.000703585	-0.916014	8.20223	94.1608	-0.000747626	-0.973422	9.51194	94.5267	-0.00068839	-1.22383	8.1075	94.0667	-0.000765316	-0.825082	9.07172	93.8627	-0.000776407	-1.02385	9.44368	94.069	-0.000933807	-1.33142	9.31594	94.3207	-0.000696883	-1.15441
104	10.0879	95.4489	-0.000636643	-0.954653	8.98912	93.7961	-0.000687984	-0.907712	8.19983	94.1332	-0.000734453	-0.96993	9.50978	94.5053	-0.000674158	-1.21551	8.10523	94.0404	-0.000752499	-0.818632	9.06927	93.8374	-0.000761213	-1.01593	9.44073	94.0396	-0.000919062	-1.32427	9.31378	94.2988	-0.000681233	-1.14444
104.5	10.0858	95.429	-0.000622874	-0.947323	8.98689	93.7729	-0.00067263	-0.900005	8.19745	94.1059	-0.000721223	-0.966082	9.50757	94.4833	-0.000659565	-1.20678	8.10294	94.0138	-0.000739386	-0.810141	9.06671	93.8109	-0.000745806	-1.0085	9.43767	94.0091	-0.000903919	-1.31657	9.3117	94.2777	-0.000665279	-1.13345
105	10.0838	95.4101	-0.000609033	-0.937237	8.9848	93.751	-0.000657202	-0.891982	8.19514	94.0794	-0.000708201	-0.959462	9.50533	94.461	-0.000644727	-1.19561	8.1005	93.9855	-0.000726176	-0.799076	9.06425	93.7854	-0.000729924	-0.998652	9.43475	93.98	-0.000888217	-1.3058	9.30968	94.2573	-0.000649203	-1.11942
105	10.0819	95.3921	-0.000594856	-0.924721	8.98283	93.7305	-0.000641517	-0.883709	8.19299	94.0547	-0.000695059	-0.95081	9.50334	94.4413	-0.0006297	-1.18102	8.09826	93.9595	-0.000712982	-0.787052	9.062	93.7622	-0.000713699	-0.986271	9.43208	93.9534	-0.000871979	-1.29283	9.3077	94.2372	-0.000632953	-1.10232
105	10.0803	95.377	-0.000580214	-0.908948	8.98106	93.712	-0.000625465	-0.871909	8.19097	94.0315	-0.00068127	-0.938435	9.5017	94.425	-0.000614316	-1.16171	8.09625	93.9362	-0.000699401	-0.773557	9.06008	93.7423	-0.00069696	-0.970447	9.42967	93.9294	-0.000855194	-1.27626	9.30581	94.2181	-0.000616425	-1.08174
105	10.0787	95.3619	-0.000565494	-0.889188	8.97945	93.6952	-0.000609237	-0.859954	8.18901	94.009	-0.000666823	-0.923912	9.50002	94.4083	-0.000598828	-1.13813	8.09421	93.9126	-0.00068518	-0.757487	9.05815	93.7223	-0.000679801	-0.952192	9.42724	93.9052	-0.00083781	-1.25461	9.30396	94.1994	-0.000599683	-1.05831
105	10.077	95.3458	-0.000551014	-0.865287	8.9776	93.6759	-0.000592939	-0.844128	8.18716	93.9877	-0.000652229	-0.904815	9.49819	94.3901	-0.000583681	-1.10923	8.09222	93.8895	-0.00067042	-0.738465	9.05623	93.7025	-0.00066309	-0.929249	9.42468	93.8797	-0.000820017	-1.22898	9.30215	94.1811	-0.000582966	-1.02934
105	10.0754	95.3306	-0.000536869	-0.837962	8.97585	93.6577	-0.000576505	-0.825575	8.18524	93.9657	-0.00063761	-0.881593	9.49648	94.3731	-0.0005687	-1.07598	8.09015	93.8654	-0.000655434	-0.717113	9.05426	93.6821	-0.000646615	-0.902303	9.42212	93.8542	-0.000801742	-1.19756	9.30049	94.1643	-0.000566368	-0.995627
105	10.074	95.3174	-0.000522677	-0.805851	8.97424	93.6409	-0.000559582	-0.80394	8.18344	93.945	-0.000622853	-0.85411	9.49504	94.3588	-0.000553321	-1.03846	8.0882	93.8428	-0.000640264	-0.692342	9.05245	93.6633	-0.000629757	-0.871627	9.41978	93.8309	-0.000782908	-1.16144	9.29904	94.1496	-0.000549745	-0.958404
105	10.0727	95.3051	-0.000508026	-0.769141	8.97275	93.6253	-0.000542184	-0.777729	8.18182	93.9264	-0.000607881	-0.821267	9.49368	94.3453	-0.000537405	-0.995881	8.0863	93.8208	-0.000624529	-0.66558	9.05071	93.6453	-0.000612327	-0.837084	9.41772	93.8104	-0.000763588	-1.11997	9.29766	94.1356	-0.000533121	-0.916322
105	10.0712	95.2909	-0.000493203	-0.732521	8.9712	93.6091	-0.000524726	-0.751912	8.17999	93.9054	-0.000592537	-0.78677	9.49218	94.3303	-0.00052125	-0.952987	8.08442	93.799	-0.000608462	-0.638133	9.04872	93.6248	-0.000594494	-0.802648	9.41538	93.7871	-0.0007439	-1.07535	9.29619	94.1207	-0.000516384	-0.874151
105	10.0695	95.2748	-0.000478469	-0.694493	8.9695	93.5914	-0.000507201	-0.725307	8.17794	93.8819	-0.000576868	-0.750026	9.4905	94.3137	-0.000504867	-0.90862	8.08254	93.7771	-0.000592102	-0.610914	9.04669	93.6037	-0.000576357	-0.766461	9.413	93.7634	-0.000723884	-1.02941	9.29447	94.1033	-0.00049939	-0.830938
105	10.0677	95.2578	-0.000463753	-0.655526	8.96761	93.5717	-0.000489608	-0.697505	8.17592	93.8587	-0.0005608	-0.710355	9.48861	94.2949	-0.000488339	-0.862805	8.0806	93.7546	-0.000575515	-0.582775	9.04476	93.5838	-0.000558144	-0.730309	9.41061	93.7396	-0.000703459	-0.981711	9.29269	94.0853	-0.000482277	-0.787814
105	10.0662	95.2436	-0.000448802	-0.61647	8.96597	93.5546	-0.00047225	-0.670569	8.17425	93.8395	-0.000544266	-0.669818	9.48694	94.2783	-0.000471729	-0.817462	8.07871	93.7327	-0.000558936	-0.554955	9.04309	93.5665	-0.000540105	-0.6937	9.40838	93.7174	-0.000682774	-0.932419	9.29105	94.0687	-0.0004653	-0.74551
105	10.0649	95.2313	-0.000433901	-0.578436	8.96468	93.5411	-0.000455048	-0.643363	8.17268	93.8215	-0.000527775	-0.628605	9.48552	94.2642	-0.000455395	-0.771737	8.07711	93.7141	-0.000542322	-0.527688	9.04148	93.5498	-0.000522164	-0.657889	9.40645	93.6981	-0.000662008	-0.883858	9.28968	94.0548	-0.000448381	-0.703267
105	10.0637	95.2199	-0.000418876	-0.543235	8.96349	93.5287	-0.0004379	-0.616772	8.17117	93.8042	-0.000511558	-0.590025	9.48425	94.2515	-0.000439385	-0.72876	8.07566	93.6973	-0.000525773	-0.502046	9.04003	93.5348	-0.000504157	-0.623657	9.40448	93.6785	-0.000641223	-0.836641	9.28846	94.0425	-0.000431461	-0.663185
105	10.0626	95.2095	-0.000403894	-0.507673	8.9621	93.5142	-0.00042089	-0.590366	8.16969	93.7872	-0.000495773	-0.552976	9.48314	94.2405	-0.000423673	-0.686046	8.07426	93.6811	-0.000509197	-0.476378	9.03865	93.5206	-0.000485851	-0.588845	9.40247	93.6585	-0.000620425	-0.791393	9.28728	94.0305	-0.000414863	-0.624783
105	10.0613	95.1972	-0.00038906	-0.473613	8.96076	93.5002	-0.000404575	-0.564724	8.16817	93.7697	-0.000480112	-0.518212	9.48198	94.229	-0.000408435	-0.643905	8.0727	93.663	-0.000492539	-0.451528	9.03716	93.5051	-0.00046762	-0.556268	9.40067	93.6406	-0.000599672	-0.747513	9.28611	94.0187	-0.000398485	-0.588079
105	10.0603	95.1878	-0.000374485	-0.442125	8.95966	93.4887	-0.000388966	-0.539284	8.16685	93.7546	-0.000464695	-0.484658	9.48079	94.2172	-0.000393811	-0.603936	8.07122	93.6458	-0.000476031	-0.426838	9.03584	93.4915	-0.000450051	-0.525252	9.39897	93.6236	-0.000579555	-0.704648	9.28496	94.007	-0.000382349	-0.551015
105	10.0593	95.1783	-0.000360658	-0.410923	8.95868	93.4785	-0.000374192	-0.514009	8.1656	93.7402	-0.000449552	-0.453178	9.47971	94.2064	-0.000379916	-0.56416	8.06977	93.629	-0.000459981	-0.402703	9.0346	93.4787	-0.000433564	-0.493085	9.3973	93.607	-0.00056016	-0.663885	9.28391	93.9964	-0.000366842	-0.514559
105	10.0584	95.1698	-0.000347763	-0.380781	8.95776	93.4689	-0.000360092	-0.489001	8.16445	93.727	-0.00043477	-0.425079	9.47877	94.1971	-0.000366814	-0.527285	8.0685	93.6143	-0.000444674	-0.38106	9.03356	93.4679	-0.000417952	-0.462861	9.39571	93.5912	-0.000541383	-0.625035	9.28303	93.9875	-0.000351954	-0.480932
105	10.0573	95.1594	-0.000335488	-0.352791	8.95685	93.4594	-0.000346589	-0.466269	8.16332	93.7141	-0.000420306	-0.399157	9.47766	94.1861	-0.000353992	-0.492061	8.06736	93.601	-0.00042968	-0.361755	9.03246	93.4565	-0.000402593	-0.433875	9.3942	93.5761	-0.00052266	-0.589385	9.28216	93.9787	-0.00033759	-0.450855
105	10.0563	95.1499	-0.000323322	-0.327061	8.95594	93.4499	-0.00033337	-0.445175	8.16206	93.6996	-0.000406085	-0.375366	9.47645	94.174	-0.00034127	-0.459752	8.06627	93.5884	-0.000414899	-0.3435	9.03121	93.4436	-0.00038735	-0.406854	9.39275	93.5617	-0.000503916	-0.555991	9.28117	93.9686	-0.000323723	-0.422991
105	10.0553	95.1405	-0.000311162	-0.303396	8.95501	93.4402	-0.000320263	-0.42356	8.16082	93.6854	-0.000391957	-0.353006	9.47531	94.1627	-0.000328746	-0.430785	8.06506	93.5743	-0.000400106	-0.325924	9.03006	93.4317	-0.000372322	-0.381573	9.39145	93.5487	-0.000485417	-0.524422	9.28018	93.9586	-0.000310294	-0.396905
105	10.0544	95.1319	-0.000299132	-0.280355	8.95426	93.4324	-0.000307286	-0.403684	8.15968	93.6723	-0.000378027	-0.332753	9.47453	94.1549	-0.000316604	-0.404106	8.06393	93.5612	-0.000385484	-0.309991	9.02917	93.4225	-0.000357487	-0.356288	9.39024	93.5367	-0.000467391	-0.495304	9.27936	93.9503	-0.000297238	-0.372403
105	10.0537	95.1253	-0.000287094	-0.259259	8.95352	93.4247	-0.000294626	-0.386133	8.15857	93.6595	-0.000364562	-0.314061	9.47384	94.1481	-0.000304484	-0.37978	8.06295	93.5499	-0.000371252	-0.295448	9.02828	93.4133	-0.000342789	-0.332792	9.38897	93.524	-0.000449751	-0.468546	9.27851	93.9417	-0.000284333	-0.350055
105	10.0529	95.1178	-0.000274984	-0.241571	8.95271	93.4162	-0.000281942	-0.371064	8.15753	93.6476	-0.000351037	-0.297747	9.4731	94.1407	-0.000292071	-0.358041	8.06199	93.5387	-0.000357429	-0.282634	9.0273	93.4031	-0.000328283	-0.311438	9.3878	93.5124	-0.000432198	-0.445637	9.27771	93.9336	-0.000271358	-0.330631
105	10.0523	95.1121	-0.000263021	-0.224926	8.95188	93.4075	-0.000269522	-0.356047	8.15654	93.6362	-0.000337564	-0.284026	9.47248	94.1346	-0.000279488	-0.338311	8.06103	93.5276	-0.000343986	-0.270471	9.0264	93.3938	-0.000314555	-0.291728	9.38668	93.5012	-0.000414945	-0.423805	9.27702	93.9266	-0.000258557	-0.31234
105	10.0519	95.1083	-0.000251572	-0.208195	8.95127	93.4012	-0.000257707	-0.339137	8.15567	93.6262	-0.000324662	-0.269355	9.47186	94.1284	-0.000267365	-0.317617	8.06	93.5156	-0.000330948	-0.257473	9.02564	93.3859	-0.000301709	-0.273803	9.3856	93.4905	-0.000398548	-0.401836	9.27637	93.92	-0.000246424	-0.293429
105	10.0512	95.1017	-0.000240713	-0.193277	8.95054	93.3936	-0.000246733	-0.324453	8.15491	93.6175	-0.000312646	-0.256811	9.47117	94.1216	-0.000256203	-0.298697	8.05892	93.5031	-0.000318735	-0.245823	9.02479	93.3772	-0.000289676	-0.257842	9.38444	93.4789	-0.000383229	-0.382737	9.27563	93.9126	-0.000235349	-0.276212
105	10.0502	95.0922	-0.000230543	-0.179386	8.94982	93.386	-0.000236811	-0.309374	8.15396	93.6066	-0.000301217	-0.24433	9.47029	94.1128	-0.000245802	-0.279864	8.05793	93.4916	-0.000307316	-0.233695	9.02389	93.3678	-0.000278321	-0.242878	9.38317	93.4662	-0.000368805	-0.364212	9.27494	93.9056	-0.000225322	-0.259266
105	10.0495	95.0856	-0.000220981	-0.168541	8.94907	93.3782	-0.00022772	-0.295629	8.15299	93.5955	-0.000290424	-0.235329	9.46947	94.1047	-0.00023623	-0.264649	8.05698	93.4806	-0.000296152	-0.223746	9.02298	93.3584	-0.000267504	-0.23197	9.38203	93.4549	-0.000354681	-0.349681	9.27438	93.8999	-0.000216084	-0.245251
105	10.0489	95.0799	-0.000211974	-0.157554	8.94851	93.3724	-0.000219412	-0.281194	8.15197	93.5838	-0.00028037	-0.225337	9.46874	94.0974	-0.000227503	-0.24957	8.05629	93.4726	-0.000285225	-0.213487	9.02238	93.3522	-0.000257261	-0.221253	9.38099	93.4445	-0.000341048	-0.333994	9.27379	93.8939	-0.00020721	-0.230933
105	10.0484	95.0752	-0.000203798	-0.148073	8.94783	93.3653	-0.000212194	-0.266562	8.15131	93.5762	-0.000271366	-0.215406	9.46803	94.0904	-0.000219575	-0.234932	8.05563	93.4649	-0.000275287	-0.202859	9.02179	93.3461	-0.000247876	-0.209482	9.38012	93.4359	-0.00032892	-0.318239	9.27334	93.8894	-0.000199096	-0.216679
105	10.048	95.0714	-0.000196719	-0.140544	8.94725	93.3592	-0.000205818	-0.254519	8.15065	93.5686	-0.000263367	-0.207494	9.46734	94.0835	-0.000212322	-0.223449	8.0548	93.4553	-0.000266494	-0.195577	9.02112	93.3392	-0.000239569	-0.199196	9.37913	93.426	-0.00031791	-0.306014	9.27289	93.8848	-0.000191889	-0.205023
105	10.0474	95.0657	-0.000190442	-0.133948	8.94655	93.3519	-0.000199961	-0.242062	8.15003	93.5615	-0.000255766	-0.198404	9.46678	94.0779	-0.000205453	-0.21141	8.05406	93.4467	-0.000258598	-0.186904	9.02032	93.3309	-0.000232134	-0.18804	9.37822	93.4169	-0.000307826	-0.293893	9.27224	93.8782	-0.000185412	-0.193601
105	10.0466	95.0581	-0.000184551	-0.128595	8.94586	93.3447	-0.000194453	-0.231996	8.14929	93.553	-0.000248184	-0.190327	9.46612	94.0714	-0.000198933	-0.200772	8.05319	93.4366	-0.000251323	-0.179907	9.01947	93.3221	-0.000225117	-0.177976	9.37723	93.4071	-0.000298413	-0.282477	9.27165	93.8723	-0.000179244	-0.183746
105	10.0458	95.0506	-0.000179126	-0.124589	8.94513	93.3371	-0.000189142	-0.223367	8.14858	93.5449	-0.000240728	-0.18212	9.46545	94.0647	-0.000192684	-0.191115	8.05235	93.4269	-0.000244341	-0.173602	9.01878	93.315	-0.00021829	-0.167701	9.37637	93.3985	-0.000289634	-0.271096	9.27112	93.8669	-0.000173413	-0.175032
105	10.0453	95.0458	-0.000174317	-0.12115	8.94448	93.3303	-0.000183769	-0.215168	8.14787	93.5367	-0.000233199	-0.17671	9.46492	94.0594	-0.000186469	-0.182399	8.05166	93.4189	-0.000237388	-0.167417	9.0182	93.309	-0.000211584	-0.15877	9.37564	93.3912	-0.000281221	-0.261185	9.27063	93.8619	-0.000167734	-0.167181
105	10.0449	95.0421	-0.000169723	-0.116259	8.94408	93.3262	-0.000178445	-0.207523	8.14724	93.5295	-0.000225805	-0.170282	9.46446	94.0549	-0.000180411	-0.175063	8.0511	93.4124	-0.00023025	-0.16175	9.01761	93.3029	-0.00020521	-0.150526	9.37488	93.3837	-0.00027304	-0.252821	9.27022	93.8578	-0.000161948	-0.159719
105	10.0446	95.0392	-0.000164999	-0.110913	8.94381	93.3233	-0.000173203	-0.200651	8.14661	93.5222	-0.000218711	-0.16315	9.46401	94.0504	-0.000174771	-0.168197	8.05061	93.4067	-0.00022334	-0.15577	9.01714	93.298	-0.000199069	-0.142798	9.37422	93.3771	-0.000264691	-0.243978	9.26983	93.8538	-0.000156238	-0.152806
105	10.0442	95.0354	-0.000160537	-0.107398	8.94339	93.319	-0.000168076	-0.194568	8.14587	93.5137	-0.000212014	-0.157267	9.46356	94.0459	-0.000169364	-0.161058	8.04999	93.3995	-0.000216869	-0.14912	9.01671	93.2936	-0.000193026	-0.136426	9.37361	93.371	-0.00025628	-0.234725	9.26943	93.8498	-0.000150908	-0.146602
105	10.0438	95.0316	-0.000156647	-0.104181	8.94312	93.3161	-0.000163344	-0.189164	8.14535	93.5078	-0.000205814	-0.152704	9.46322	94.0426	-0.000163967	-0.155434	8.04941	93.3928	-0.000210646	-0.143956	9.01619	93.2882	-0.000187525	-0.131235	9.37288	93.3637	-0.000248287	-0.227331	9.26909	93.8463	-0.000146229	-0.142205
105	10.0434	95.0279	-0.000153146	-0.099894	8.94268	93.3115	-0.00015896	-0.18392	8.14483	93.5018	-0.000199928	-0.148636	9.46292	94.0396	-0.000158823	-0.149578	8.04884	93.3861	-0.000204882	-0.139121	9.0156	93.2821	-0.000182549	-0.1264	9.37223	93.3573	-0.000241011	-0.220621	9.26869	93.8423	-0.000142454	-0.138614
105	10.0431	95.025	-0.000149543	-0.0966609	8.94228	93.3074	-0.000154939	-0.178854	8.14443	93.4972	-0.000194426	-0.14394	9.46255	94.0359	-0.000154038	-0.14473	8.04841	93.3812	-0.000199392	-0.135692	9.01516	93.2775	-0.000177856	-0.122005	9.37161	93.3511	-0.000234195	-0.213989	9.26829	93.8382	-0.000139146	-0.136262
105	10.043	95.0241	-0.000145546	-0.0949174	8.94207	93.3052	-0.000150997	-0.17358	8.14403	93.4926	-0.000189186	-0.1384	9.46219	94.0323	-0.000149452	-0.138345	8.0478	93.3741	-0.000193925	-0.129945	9.01483	93.2741	-0.000173226	-0.117269	9.37087	93.3437	-0.000227559	-0.206298	9.26793	93.8346	-0.000135782	-0.132461
105	10.0428	95.0222	-0.000141457	-0.0938805	8.94166	93.3009	-0.000146938	-0.168714	8.14354	93.487	-0.000184027	-0.134507	9.46194	94.0298	-0.000145089	-0.132426	8.04733	93.3686	-0.00018882	-0.124513	9.01437	93.2693	-0.00016854	-0.112564	9.37035	93.3385	-0.000220986	-0.198914	9.26756	93.8308	-0.000132093	-0.127877
105	10.0424	95.0184	-0.000137772	-0.0917187	8.94118	93.2959	-0.000142782	-0.163681	8.14295	93.4802	-0.000179108	-0.130265	9.46154	94.0259	-0.000141028	-0.126819	8.04703	93.3651	-0.000184155	-0.119511	9.01404	93.2659	-0.000163957	-0.107628	9.36992	93.3343	-0.000214906	-0.192195	9.26717	93.8269	-0.000128465	-0.123404
105	10.0419	95.0137	-0.000134469	-0.0889862	8.94049	93.2887	-0.000138657	-0.158561	8.1423	93.4728	-0.000174535	-0.127082	9.46089	94.0194	-0.000137057	-0.121812	8.04655	93.3596	-0.00017989	-0.116051	9.01355	93.2609	-0.000159741	-0.102779	9.3694	93.3291	-0.000209379	-0.186225	9.26691	93.8243	-0.000125094	-0.117925
105	10.0413	95.008	-0.000131562	-0.0869427	8.93982	93.2817	-0.00013462	-0.15373	8.14142	93.4627	-0.000170366	-0.123944	9.46017	94.0122	-0.000133346	-0.118193	8.04562	93.3488	-0.000175629	-0.112133	9.01285	93.2536	-0.000155582	-0.0976525	9.36845	93.3196	-0.000203902	-0.178451	9.26641	93.8192	-0.000121913	-0.112498
105	10.0406	95.0014	-0.0001294	-0.0842253	8.9394	93.2773	-0.000130784	-0.149774	8.14066	93.4539	-0.000166378	-0.120797	9.45956	94.0062	-0.000129987	-0.113573	8.04476	93.3388	-0.000171416	-0.107427	9.01217	93.2466	-0.000151424	-0.0942088	9.36765	93.3117	-0.000198534	-0.171145	9.26575	93.8125	-0.000118621	-0.106555
105	10.0401	94.9966	-0.000127152	-0.0803955	8.93902	93.2734	-0.00012731	-0.145785	8.14018	93.4484	-0.000162381	-0.119339	9.45916	94.0022	-0.000127261	-0.109052	8.04409	93.331	-0.000167569	-0.103789	9.01157	93.2404	-0.000147665	-0.0907571	9.36685	93.3037	-0.000193489	-0.163761	9.26529	93.8079	-0.000115081	-0.100941
105	10.0396	94.9919	-0.000124642	-0.0786779	8.9386	93.269	-0.000124497	-0.14268	8.13985	93.4446	-0.000158293	-0.116879	9.45884	93.999	-0.000125161	-0.105893	8.04362	93.3256	-0.000164093	-0.100691	9.01114	93.2359	-0.000144668	-0.0894815	9.36623	93.2975	-0.00018897	-0.15857	9.26507	93.8056	-0.00011186	-0.0976357
105	10.0391	94.9872	-0.00012253	-0.0767383	8.93821	93.2649	-0.00012237	-0.141418	8.1394	93.4395	-0.000154515	-0.11414	9.4584	93.9947	-0.00012353	-0.103071	8.04322	93.3209	-0.000160679	-0.0980782	9.01071	93.2315	-0.000141902	-0.0871975	9.36564	93.2916	-0.00018501	-0.153507	9.26468	93.8017	-0.000109363	-0.0962868
105	10.0386	94.9824	-0.000120877	-0.07542	8.938	93.2627	-0.000120484	-0.140656	8.13909	93.4359	-0.000150982	-0.11116	9.4582	93.9927	-0.000122093	-0.100349	8.04288	93.317	-0.000157691	-0.0948909	9.01035	93.2277	-0.000139511	-0.0846016	9.36518	93.287	-0.000181277	-0.14946	9.26433	93.7981	-0.000107361	-0.0945712
105	10.0384	94.9806	-0.000119238	-0.0747836	8.93776	93.2602	-0.000119048	-0.139023	8.13877	93.4322	-0.000147495	-0.107492	9.4581	93.9917	-0.00012053	-0.0969383	8.04263	93.3141	-0.00015505	-0.0927764	9.01002	93.2243	-0.000137314	-0.0831266	9.36479	93.2832	-0.000177445	-0.146959	9.26431	93.7979	-0.000105516	-0.0932117
105	10.0385	94.9815	-0.000117463	-0.0741025	8.93755	93.258	-0.000117875	-0.13576	8.13847	93.4288	-0.000144127	-0.103271	9.45799	93.9906	-0.000119075	-0.0921281	8.04222	93.3093	-0.000152164	-0.0886033	9.00987	93.2228	-0.000135266	-0.0808754	9.36457	93.281	-0.000173632	-0.144682	9.26423	93.7971	-0.000104048	-0.0914375
105	10.0382	94.9787	-0.00011589	-0.0734747	8.93722	93.2546	-0.000116463	-0.133754	8.13809	93.4244	-0.000141111	-0.0982627	9.45771	93.9878	-0.000117892	-0.0892725	8.04179	93.3044	-0.000149109	-0.0863286	9.00955	93.2195	-0.000133236	-0.0783523	9.36422	93.2775	-0.000169954	-0.142809	9.26397	93.7945	-0.000102683	-0.0903523
105	10.0377	94.9739	-0.000114438	-0.0728404	8.93669	93.249	-0.000115282	-0.131438	8.13762	93.419	-0.000138181	-0.0931293	9.45745	93.9852	-0.000116638	-0.0851209	8.04136	93.2994	-0.000146203	-0.083351	9.00893	93.2131	-0.000131318	-0.0744235	9.36366	93.2719	-0.000166344	-0.140616	9.26349	93.7896	-0.000101144	-0.0889002
105	10.0373	94.9701	-0.000113259	-0.0722638	8.93627	93.2447	-0.000114065	-0.128272	8.13725	93.4148	-0.000135344	-0.088528	9.457	93.9807	-0.000115294	-0.0816966	8.04078	93.2926	-0.000143563	-0.0809092	9.00841	93.2077	-0.000129273	-0.0728342	9.36294	93.2647	-0.000162862	-0.137708	9.26291	93.7838	-9.92e-05	-0.0865919
105	10.037	94.9673	-0.000112272	-0.071527	8.93593	93.2411	-0.000112638	-0.12535	8.13682	93.4099	-0.000132558	-0.0830753	9.45652	93.976	-0.000113857	-0.0781754	8.04029	93.2869	-0.000141077	-0.0770436	9.00808	93.2043	-0.000127121	-0.0703919	9.36232	93.2586	-0.000159417	-0.13385	9.26244	93.779	-9.71e-05	-0.0830773
105	10.0367	94.9645	-0.000110904	-0.069162	8.9356	93.2377	-0.000110934	-0.121606	8.13643	93.4054	-0.000129608	-0.0774568	9.45601	93.9709	-0.000112302	-0.0740837	8.04004	93.284	-0.000138551	-0.0734087	9.00775	93.2008	-0.000125083	-0.0680215	9.36184	93.2538	-0.000156058	-0.128907	9.26224	93.777	-9.53e-05	-0.0800017
105	10.0365	94.9626	-0.000108779	-0.0677317	8.93544	93.236	-0.000109072	-0.120322	8.136	93.4004	-0.000126204	-0.0733169	9.45562	93.967	-0.000110393	-0.071233	8.03966	93.2796	-0.000135807	-0.0706526	9.00751	93.1984	-0.000122915	-0.0648742	9.36153	93.2507	-0.000152961	-0.1259	9.26231	93.7777	-9.38e-05	-0.0790597
105	10.0363	94.9607	-0.0001063	-0.0670283	8.93529	93.2344	-0.000107175	-0.118876	8.13559	93.3957	-0.000122847	-0.0698945	9.45532	93.964	-0.000108037	-0.0700065	8.03933	93.2758	-0.000132992	-0.0683932	9.00731	93.1963	-0.000120614	-0.0623342	9.36108	93.2462	-0.000150094	-0.122132	9.26223	93.7769	-9.2e-05	-0.0776855
105	10.0361	94.9588	-0.000103897	-0.0666499	8.93514	93.2329	-0.000105228	-0.116997	8.13531	93.3925	-0.000119724	-0.0672108	9.45525	93.9633	-0.000105728	-0.0704888	8.03895	93.2714	-0.000129979	-0.0662577	9.00704	93.1935	-0.000118312	-0.0620347	9.36068	93.2422	-0.000147015	-0.119109	9.26191	93.7736	-9e-05	-0.077222
105	10.0357	94.955	-0.00010141	-0.0649806	8.93488	93.2302	-0.000103465	-0.115154	8.13504	93.3894	-0.000116717	-0.064436	9.45502	93.9611	-0.000103877	-0.0700897	8.0386	93.2673	-0.000126698	-0.0638005	9.00674	93.1904	-0.000116181	-0.0611616	9.36048	93.2402	-0.000143635	-0.117014	9.26164	93.7709	-8.76e-05	-0.0767674
105	10.035	94.9484	-9.89e-05	-0.0639004	8.9346	93.2272	-0.000102369	-0.112356	8.13468	93.3853	-0.000114193	-0.0616716	9.45467	93.9576	-0.000102409	-0.0693741	8.03822	93.2629	-0.000123921	-0.062475	9.00642	93.1871	-0.000114218	-0.0614413	9.36006	93.236	-0.000140303	-0.11569	9.26147	93.7692	-8.52e-05	-0.0771007
105	10.0346	94.9446	-9.68e-05	-0.0636399	8.93422	93.2233	-0.000101746	-0.111105	8.13435	93.3815	-0.000112567	-0.0601119	9.45423	93.9532	-0.000101168	-0.0692264	8.03774	93.2574	-0.000122116	-0.0620665	9.00587	93.1814	-0.000112399	-0.0616026	9.35961	93.2316	-0.000137262	-0.115625	9.2613	93.7675	-8.36e-05	-0.0778296
105	10.0345	94.9437	-9.53e-05	-0.0632012	8.93369	93.2177	-0.000101413	-0.109607	8.13404	93.3779	-0.000111453	-0.0580536	9.4537	93.9479	-0.000100269	-0.0693049	8.03725	93.2517	-0.00012083	-0.0613577	9.00529	93.1754	-0.000111055	-0.0621836	9.35911	93.2266	-0.000134791	-0.114379	9.26104	93.7648	-8.26e-05	-0.0772927
105	10.0343	94.9418	-9.42e-05	-0.062799	8.93325	93.2131	-0.000101546	-0.108741	8.13358	93.3727	-0.000109991	-0.0560252	9.45325	93.9435	-9.96e-05	-0.0688193	8.03707	93.2496	-0.000119365	-0.0619896	9.00511	93.1735	-0.000110158	-0.0635253	9.35861	93.2216	-0.000132658	-0.112798	9.2606	93.7604	-8.17e-05	-0.0764025
105	10.0341	94.9399	-9.35e-05	-0.0604154	8.93308	93.2114	-0.000101789	-0.107264	8.13324	93.3688	-0.000108787	-0.0535615	9.45308	93.9418	-9.91e-05	-0.0666022	8.03667	93.2449	-0.00011791	-0.0597882	9.0048	93.1703	-0.000109189	-0.0627141	9.35824	93.2179	-0.000130628	-0.111605	9.26016	93.7559	-8.04e-05	-0.073676
105	10.034	94.9389	-9.34e-05	-0.0592069	8.93279	93.2084	-0.000101835	-0.107208	8.13304	93.3665	-0.000107651	-0.0511669	9.45301	93.9411	-9.82e-05	-0.0642826	8.03631	93.2408	-0.000116491	-0.0579347	9.00444	93.1666	-0.000108064	-0.0614967	9.35804	93.2159	-0.0001287	-0.110131	9.25994	93.7537	-7.92e-05	-0.0715475
105	10.0338	94.937	-9.36e-05	-0.0578691	8.93241	93.2044	-0.00010185	-0.107203	8.13268	93.3623	-0.000106345	-0.0491654	9.45267	93.9377	-9.68e-05	-0.0630898	8.03608	93.2381	-0.000114864	-0.0578365	9.00411	93.1632	-0.000106997	-0.0600928	9.35768	93.2123	-0.000126863	-0.109367	9.25951	93.7493	-7.79e-05	-0.069962
105	10.0334	94.9332	-9.3e-05	-0.0564307	8.93211	93.2013	-0.000101776	-0.106378	8.13224	93.3573	-0.000104589	-0.0485788	9.45223	93.9333	-9.53e-05	-0.0610619	8.0358	93.2349	-0.000112795	-0.0557564	9.00381	93.1601	-0.000105782	-0.0586271	9.35724	93.208	-0.000124485	-0.108497	9.25918	93.746	-7.64e-05	-0.0684602
105	10.033	94.9295	-9.18e-05	-0.0553678	8.93168	93.1968	-0.000101339	-0.105392	8.13207	93.3553	-0.000102941	-0.0457846	9.45207	93.9317	-9.37e-05	-0.058267	8.03536	93.2297	-0.000110705	-0.0534472	9.00336	93.1554	-0.000104108	-0.0562572	9.35684	93.204	-0.000121507	-0.106326	9.25905	93.7447	-7.49e-05	-0.0670992
105	10.0326	94.9257	-9.08e-05	-0.0540262	8.93131	93.1929	-0.000100677	-0.104041	8.13178	93.352	-0.000101537	-0.042637	9.45178	93.9289	-9.17e-05	-0.0553468	8.03495	93.225	-0.000108796	-0.0506537	9.00306	93.1523	-0.000102392	-0.0540233	9.35644	93.2	-0.000118604	-0.103635	9.25902	93.7444	-7.34e-05	-0.0662053
105	10.0322	94.9219	-9.05e-05	-0.0525886	8.93108	93.1905	-0.000100106	-0.10198	8.13141	93.3477	-0.000100175	-0.0394103	9.45141	93.9252	-8.97e-05	-0.0509972	8.03456	93.2205	-0.000107247	-0.0482724	9.003	93.1517	-0.000101209	-0.0505036	9.35609	93.1965	-0.000116352	-0.101286	9.25889	93.7431	-7.21e-05	-0.0656468
105	10.0321	94.9209	-9.01e-05	-0.0515787	8.931	93.1897	-9.97e-05	-0.10098	8.13114	93.3446	-9.86e-05	-0.0373565	9.45114	93.9225	-8.84e-05	-0.0492478	8.0342	93.2163	-0.000105794	-0.0481666	9.00266	93.1482	-0.000100369	-0.0491313	9.35569	93.1925	-0.000114339	-0.100393	9.25855	93.7396	-7.13e-05	-0.065574
105	10.032	94.92	-9.01e-05	-0.0496772	8.93064	93.1859	-9.96e-05	-0.0990536	8.13101	93.3432	-9.66e-05	-0.0339967	9.45104	93.9215	-8.74e-05	-0.0464399	8.03406	93.2147	-0.00010432	-0.0451464	9.00229	93.1444	-9.94e-05	-0.0471527	9.3553	93.1886	-0.000112643	-0.0975111	9.25814	93.7355	-7.07e-05	-0.0645911
105	10.0317	94.9172	-9.02e-05	-0.0496577	8.93031	93.1825	-9.95e-05	-0.0975507	8.13067	93.3392	-9.45e-05	-0.0291932	9.45089	93.92	-8.65e-05	-0.0448206	8.03378	93.2114	-0.000102899	-0.0433466	9.00205	93.1419	-9.8e-05	-0.0448632	9.35483	93.184	-0.000111045	-0.0938873	9.25805	93.7346	-6.97e-05	-0.0635781
105	10.0313	94.9134	-8.98e-05	-0.0489849	8.93008	93.1801	-9.91e-05	-0.0965257	8.13028	93.3348	-9.26e-05	-0.0262131	9.45054	93.9165	-8.52e-05	-0.0441732	8.03341	93.2071	-0.00010144	-0.0416276	9.00168	93.138	-9.64e-05	-0.0440432	9.35443	93.18	-0.000109439	-0.0916506	9.25801	93.7342	-6.83e-05	-0.0628131
105	10.0311	94.9115	-8.88e-05	-0.0476703	8.93	93.1792	-9.78e-05	-0.0948539	8.13009	93.3326	-9.09e-05	-0.0241538	9.45019	93.9131	-8.37e-05	-0.0436174	8.03314	93.204	-9.96e-05	-0.0407578	9.00124	93.1335	-9.48e-05	-0.0428754	9.35415	93.1772	-0.00010762	-0.0916528	9.258	93.7341	-6.7e-05	-0.0613201
105	10.031	94.9105	-8.76e-05	-0.0465134	8.92964	93.1755	-9.61e-05	-0.0927661	8.12992	93.3306	-8.92e-05	-0.0216917	9.45006	93.9118	-8.23e-05	-0.0435358	8.03281	93.2002	-9.76e-05	-0.0390169	9.00107	93.1317	-9.32e-05	-0.0426882	9.35404	93.1761	-0.000105189	-0.0908108	9.25788	93.7328	-6.54e-05	-0.0606629
105	10.0309	94.9096	-8.65e-05	-0.0448201	8.92931	93.172	-9.42e-05	-0.0925217	8.12956	93.3265	-8.75e-05	-0.0198191	9.45	93.9112	-8.1e-05	-0.0421809	8.03243	93.1958	-9.59e-05	-0.036982	9.001	93.131	-9.13e-05	-0.0418192	9.35389	93.1746	-0.000102635	-0.0897153	9.25752	93.7292	-6.36e-05	-0.0597274
105	10.0305	94.9058	-8.6e-05	-0.0433317	8.92886	93.1673	-9.23e-05	-0.0914352	8.12914	93.3217	-8.62e-05	-0.0172539	9.44967	93.9079	-7.96e-05	-0.04049	8.03211	93.192	-9.46e-05	-0.0356821	9.00067	93.1276	-8.98e-05	-0.0395063	9.35354	93.1711	-0.000100404	-0.0868005	9.25721	93.7261	-6.13e-05	-0.0586512
105	10.0302	94.903	-8.54e-05	-0.0432199	8.9284	93.1625	-9.06e-05	-0.0921982	8.12902	93.3203	-8.5e-05	-0.0159889	9.44923	93.9035	-7.84e-05	-0.0395846	8.03204	93.1912	-9.34e-05	-0.0353733	9.00023	93.123	-8.93e-05	-0.0380729	9.35319	93.1676	-9.84e-05	-0.0853388	9.25703	93.7242	-5.9e-05	-0.0581398
105	10.0299	94.9001	-8.47e-05	-0.0406527	8.92815	93.1599	-8.95e-05	-0.0908274	8.12865	93.3161	-8.4e-05	-0.0142607	9.44907	93.9019	-7.74e-05	-0.0377573	8.03177	93.1881	-9.17e-05	-0.0341591	9.00007	93.1214	-8.86e-05	-0.035591	9.35303	93.166	-9.66e-05	-0.0831609	9.25701	93.724	-5.73e-05	-0.0562048
105	10.0296	94.8973	-8.4e-05	-0.0393864	8.92791	93.1574	-8.85e-05	-0.0900296	8.12831	93.3122	-8.3e-05	-0.0133663	9.44901	93.9013	-7.67e-05	-0.0371991	8.03143	93.1841	-9.01e-05	-0.0325024	8.99989	93.1195	-8.74e-05	-0.0336156	9.35267	93.1624	-9.5e-05	-0.0805174	9.25698	93.7237	-5.64e-05	-0.0553325
105	10.0291	94.8926	-8.32e-05	-0.0389969	8.92755	93.1537	-8.74e-05	-0.0917623	8.12808	93.3095	-8.21e-05	-0.0133508	9.44878	93.8991	-7.61e-05	-0.0364168	8.03111	93.1804	-8.87e-05	-0.032576	8.99954	93.1159	-8.6e-05	-0.0330863	9.35228	93.1586	-9.35e-05	-0.0785484	9.25663	93.7202	-5.56e-05	-0.055152
105	10.029	94.8916	-8.25e-05	-0.0386477	8.92719	93.1499	-8.67e-05	-0.0904136	8.128	93.3086	-8.15e-05	-0.0123533	9.44838	93.8951	-7.54e-05	-0.0359684	8.03104	93.1796	-8.74e-05	-0.0318485	8.99919	93.1123	-8.49e-05	-0.0316058	9.35209	93.1567	-9.18e-05	-0.0750998	9.25631	93.7169	-5.49e-05	-0.0533478
105	10.029	94.8916	-8.17e-05	-0.0399399	8.92706	93.1486	-8.61e-05	-0.0894701	8.12764	93.3045	-8.09e-05	-0.0127324	9.44814	93.8927	-7.53e-05	-0.0354986	8.03077	93.1765	-8.58e-05	-0.0305333	8.99906	93.1109	-8.4e-05	-0.0305431	9.352	93.1558	-9e-05	-0.0732078	9.25608	93.7146	-5.43e-05	-0.0522876
105	10.0287	94.8888	-8.07e-05	-0.0392233	8.927	93.1479	-8.57e-05	-0.0885054	8.12731	93.3007	-8.01e-05	-0.0137977	9.44802	93.8915	-7.55e-05	-0.035446	8.03043	93.1725	-8.39e-05	-0.0289465	8.999	93.1103	-8.33e-05	-0.0305317	9.35167	93.1525	-8.82e-05	-0.0727203	9.25603	93.7141	-5.36e-05	-0.0514867
105	10.0283	94.885	-7.97e-05	-0.03891	8.92688	93.1467	-8.5e-05	-0.0878398	8.12708	93.298	-7.92e-05	-0.0140398	9.44778	93.8891	-7.54e-05	-0.033884	8.03011	93.1688	-8.19e-05	-0.0266883	8.99867	93.1069	-8.25e-05	-0.029943	9.35128	93.1486	-8.67e-05	-0.0709159	9.256	93.7138	-5.32e-05	-0.0506319
105	10.028	94.8822	-7.88e-05	-0.0386914	8.92652	93.1429	-8.44e-05	-0.087248	8.12703	93.2975	-7.87e-05	-0.0139933	9.44738	93.8851	-7.52e-05	-0.033727	8.03001	93.1677	-8.02e-05	-0.0254505	8.99823	93.1023	-8.12e-05	-0.0290317	9.35109	93.1467	-8.56e-05	-0.0683223	9.25578	93.7116	-5.29e-05	-0.0509849
105	10.0275	94.8774	-7.78e-05	-0.0366399	8.92621	93.1397	-8.38e-05	-0.0846195	8.127	93.2971	-7.82e-05	-0.0135453	9.44714	93.8828	-7.49e-05	-0.0322653	8.02964	93.1634	-7.91e-05	-0.0225799	8.99807	93.1007	-8.02e-05	-0.0266744	9.35079	93.1437	-8.44e-05	-0.0662339	9.2556	93.7098	-5.27e-05	-0.0494241
105	10.0272	94.8746	-7.67e-05	-0.0360391	8.92581	93.1355	-8.33e-05	-0.082875	8.127	93.2971	-7.72e-05	-0.0120044	9.44702	93.8816	-7.47e-05	-0.0320551	8.02931	93.1596	-7.8e-05	-0.0205108	8.998	93.1	-7.96e-05	-0.0237836	9.35043	93.1401	-8.33e-05	-0.0643219	9.25541	93.7078	-5.28e-05	-0.0481003
105	10.0271	94.8736	-7.58e-05	-0.0349511	8.92554	93.1327	-8.26e-05	-0.0823735	8.12677	93.2945	-7.57e-05	-0.00984788	9.44701	93.8815	-7.44e-05	-0.0320697	8.02908	93.1569	-7.66e-05	-0.0194898	8.99778	93.0977	-7.88e-05	-0.0224408	9.35011	93.1369	-8.27e-05	-0.0638373	9.25518	93.7055	-5.27e-05	-0.0478592
105	10.027	94.8727	-7.49e-05	-0.0336056	8.9256	93.1333	-8.15e-05	-0.0813152	8.12638	93.29	-7.45e-05	-0.00723997	9.44678	93.8792	-7.43e-05	-0.0308561	8.02903	93.1563	-7.5e-05	-0.0182128	8.99738	93.0936	-7.78e-05	-0.0203532	9.35004	93.1362	-8.25e-05	-0.0620985	9.25503	93.704	-5.22e-05	-0.0469804
105	10.027	94.8727	-7.37e-05	-0.0324745	8.92546	93.1319	-7.99e-05	-0.0795894	8.12614	93.2872	-7.31e-05	-0.00663848	9.44635	93.8749	-7.41e-05	-0.0318331	8.02889	93.1547	-7.35e-05	-0.0173411	8.99714	93.0911	-7.69e-05	-0.0199555	9.35001	93.1359	-8.24e-05	-0.0618766	9.25501	93.7038	-5.17e-05	-0.0461483
105	10.027	94.8727	-7.21e-05	-0.0316232	8.92528	93.13	-7.86e-05	-0.0783826	8.12591	93.2846	-7.16e-05	-0.00624958	9.44606	93.872	-7.36e-05	-0.0326677	8.02855	93.1507	-7.24e-05	-0.0171448	8.99702	93.0898	-7.62e-05	-0.0194463	9.34978	93.1336	-8.17e-05	-0.0622939	9.255	93.7037	-5.14e-05	-0.045485
105	10.0268	94.8708	-7.03e-05	-0.0309627	8.92507	93.1278	-7.78e-05	-0.0771201	8.12555	93.2805	-7.06e-05	-0.00492925	9.44602	93.8716	-7.24e-05	-0.0334303	8.02814	93.146	-7.18e-05	-0.0168148	8.99667	93.0862	-7.55e-05	-0.0185617	9.34941	93.13	-8.05e-05	-0.0623951	9.255	93.7037	-5.14e-05	-0.0441215
105	10.0264	94.867	-6.9e-05	-0.0309469	8.9249	93.126	-7.69e-05	-0.0762215	8.12519	93.2763	-7e-05	-0.00498943	9.44601	93.8715	-7.11e-05	-0.0349122	8.02805	93.1449	-7.11e-05	-0.0169237	8.99623	93.0817	-7.47e-05	-0.0191103	9.34914	93.1273	-7.95e-05	-0.0618114	9.25489	93.7026	-5.15e-05	-0.0438852
105	10.0261	94.8642	-6.79e-05	-0.030158	8.9245	93.1218	-7.61e-05	-0.0745065	8.12506	93.2748	-6.93e-05	-0.00525596	9.44589	93.8703	-7.04e-05	-0.0354184	8.02801	93.1445	-6.99e-05	-0.015564	8.99607	93.08	-7.4e-05	-0.0188971	9.34901	93.126	-7.89e-05	-0.0599839	9.25454	93.699	-5.15e-05	-0.0432347
105	10.0259	94.8623	-6.66e-05	-0.0300102	8.92418	93.1185	-7.56e-05	-0.071887	8.12489	93.2729	-6.83e-05	-0.00555774	9.44555	93.867	-7.01e-05	-0.0350768	8.02778	93.1418	-6.86e-05	-0.0146324	8.99601	93.0794	-7.33e-05	-0.0188035	9.34867	93.1226	-7.82e-05	-0.0588959	9.25419	93.6955	-5.1e-05	-0.0422512
105	10.0255	94.8585	-6.52e-05	-0.0304825	8.92393	93.1159	-7.52e-05	-0.0706993	8.12454	93.2689	-6.73e-05	-0.00565154	9.44514	93.8629	-6.94e-05	-0.0346852	8.02741	93.1375	-6.77e-05	-0.0148498	8.99597	93.079	-7.26e-05	-0.0193008	9.34828	93.1187	-7.73e-05	-0.0580079	9.25406	93.6942	-5.01e-05	-0.0421531
105	10.0252	94.8557	-6.4e-05	-0.0301124	8.92353	93.1117	-7.52e-05	-0.0695366	8.12419	93.2649	-6.62e-05	-0.00448903	9.44493	93.8608	-6.83e-05	-0.0330826	8.02714	93.1344	-6.73e-05	-0.0144866	8.99565	93.0757	-7.23e-05	-0.0191898	9.34809	93.1168	-7.67e-05	-0.0562604	9.254	93.6936	-4.95e-05	-0.0401986
105	10.0251	94.8547	-6.24e-05	-0.0315386	8.92322	93.1085	-7.58e-05	-0.0696345	8.12406	93.2634	-6.51e-05	-0.00322961	9.44451	93.8566	-6.76e-05	-0.0327199	8.02704	93.1332	-6.67e-05	-0.0143558	8.99528	93.0718	-7.21e-05	-0.0203991	9.34803	93.1162	-7.65e-05	-0.0547063	9.254	93.6936	-4.96e-05	-0.0391802
105	10.025	94.8538	-6.09e-05	-0.0307443	8.92303	93.1065	-7.66e-05	-0.06907	8.124	93.2627	-6.45e-05	-0.000313853	9.44418	93.8533	-6.74e-05	-0.0300865	8.027	93.1328	-6.57e-05	-0.0111708	8.99505	93.0694	-7.16e-05	-0.0204975	9.34789	93.1148	-7.61e-05	-0.0532045	9.25388	93.6923	-5.01e-05	-0.0373651
105	10.025	94.8538	-5.97e-05	-0.0316896	8.92301	93.1063	-7.71e-05	-0.0684638	8.12378	93.2602	-6.41e-05	0.00162416	9.44405	93.852	-6.72e-05	-0.028819	8.027	93.1328	-6.46e-05	-0.00932667	8.99502	93.0691	-7.04e-05	-0.0195136	9.34754	93.1113	-7.55e-05	-0.0528689	9.2535	93.6885	-5.04e-05	-0.0371951
105	10.025	94.8538	-5.88e-05	-0.0319114	8.92278	93.1039	-7.71e-05	-0.0676754	8.12338	93.2556	-6.37e-05	0.00355897	9.44402	93.8517	-6.66e-05	-0.0269594	8.02678	93.1302	-6.39e-05	-0.00679179	8.99489	93.0678	-6.89e-05	-0.0193533	9.34719	93.1078	-7.48e-05	-0.0520024	9.25318	93.6853	-5.03e-05	-0.0365882
105	10.0248	94.8519	-5.8e-05	-0.0323092	8.92235	93.0994	-7.7e-05	-0.0671283	8.12325	93.2541	-6.29e-05	0.00614631	9.44398	93.8514	-6.61e-05	-0.0256675	8.02635	93.1252	-6.31e-05	-0.00525434	8.9945	93.0638	-6.75e-05	-0.0187685	9.34706	93.1066	-7.44e-05	-0.0511796	9.25305	93.6839	-5e-05	-0.0357943
105	10.0244	94.8481	-5.74e-05	-0.0326161	8.92206	93.0964	-7.65e-05	-0.0649058	8.12324	93.254	-6.16e-05	0.00780934	9.44367	93.8483	-6.55e-05	-0.0239482	8.02606	93.1218	-6.25e-05	-0.00204674	8.99418	93.0604	-6.61e-05	-0.0168992	9.34689	93.1049	-7.42e-05	-0.0499284	9.25302	93.6836	-4.95e-05	-0.0355824
105	10.0241	94.8453	-5.73e-05	-0.0321201	8.92202	93.096	-7.58e-05	-0.063449	8.12328	93.2544	-6.01e-05	0.0093988	9.44327	93.8443	-6.46e-05	-0.0218647	8.02602	93.1214	-6.23e-05	0.00233132	8.99405	93.0591	-6.48e-05	-0.0144896	9.34654	93.1014	-7.42e-05	-0.0479945	9.253	93.6834	-4.89e-05	-0.0351279
105	10.024	94.8443	-5.78e-05	-0.033536	8.92201	93.0959	-7.54e-05	-0.0619329	8.1231	93.2523	-5.9e-05	0.00976174	9.44309	93.8425	-6.36e-05	-0.0200185	8.02601	93.1213	-6.2e-05	0.00401704	8.99402	93.0588	-6.36e-05	-0.0116795	9.34619	93.0979	-7.41e-05	-0.0474767	9.253	93.6834	-4.81e-05	-0.0358879
105	10.024	94.8443	-5.81e-05	-0.0347825	8.92189	93.0946	-7.5e-05	-0.0623895	8.12303	93.2515	-5.81e-05	0.00932878	9.44303	93.8419	-6.28e-05	-0.0190402	8.02577	93.1185	-6.13e-05	0.00458628	8.99398	93.0584	-6.26e-05	-0.0112774	9.34606	93.0966	-7.36e-05	-0.0472175	9.25267	93.6801	-4.74e-05	-0.036868
105	10.024	94.8443	-5.79e-05	-0.035555	8.92155	93.0911	-7.43e-05	-0.0633903	8.12278	93.2487	-5.71e-05	0.00924291	9.443	93.8416	-6.23e-05	-0.0180713	8.02543	93.1145	-6e-05	0.00506492	8.99367	93.0552	-6.16e-05	-0.0114701	9.346	93.096	-7.24e-05	-0.0461745	9.25223	93.6756	-4.67e-05	-0.0369873
105	10.0237	94.8415	-5.71e-05	-0.0360739	8.92114	93.0868	-7.34e-05	-0.0650357	8.12241	93.2444	-5.59e-05	0.0085069	9.443	93.8416	-6.2e-05	-0.0184345	8.02511	93.1108	-5.89e-05	0.006403	8.99327	93.051	-6.06e-05	-0.0111652	9.34597	93.0957	-7.07e-05	-0.0460452	9.25207	93.674	-4.57e-05	-0.0379214
105	10.0232	94.8367	-5.59e-05	-0.0355549	8.92105	93.0859	-7.2e-05	-0.0664587	8.12214	93.2413	-5.49e-05	0.00948512	9.44288	93.8404	-6.11e-05	-0.0169156	8.02504	93.11	-5.86e-05	0.0077401	8.99309	93.0492	-6.01e-05	-0.0100891	9.34565	93.0925	-6.93e-05	-0.0448906	9.252	93.6733	-4.44e-05	-0.0382216
105	10.0231	94.8358	-5.53e-05	-0.0353614	8.92101	93.0854	-7.02e-05	-0.0679022	8.12204	93.2402	-5.45e-05	0.0112743	9.4425	93.8366	-5.98e-05	-0.0145245	8.02501	93.1097	-5.85e-05	0.00687125	8.99303	93.0485	-6.01e-05	-0.00887621	9.34528	93.0888	-6.85e-05	-0.0441434	9.252	93.6733	-4.3e-05	-0.0378741
105	10.023	94.8348	-5.52e-05	-0.0344946	8.92078	93.083	-6.82e-05	-0.0689092	8.122	93.2397	-5.45e-05	0.0113881	9.44218	93.8335	-5.78e-05	-0.0140962	8.02489	93.1083	-5.81e-05	0.00665562	8.99289	93.0471	-6.01e-05	-0.00932777	9.34505	93.0865	-6.77e-05	-0.0447498	9.252	93.6733	-4.21e-05	-0.0382088
105	10.023	94.8348	-5.53e-05	-0.0317547	8.92041	93.0792	-6.63e-05	-0.0701415	8.122	93.2397	-5.43e-05	0.011774	9.44205	93.8322	-5.62e-05	-0.011973	8.02454	93.1042	-5.77e-05	0.00725474	8.99254	93.0435	-5.97e-05	-0.00870746	9.34502	93.0862	-6.68e-05	-0.0434626	9.252	93.6733	-4.16e-05	-0.0365414
105	10.023	94.8348	-5.61e-05	-0.0294522	8.92011	93.076	-6.46e-05	-0.0718588	8.12197	93.2394	-5.44e-05	0.012254	9.44202	93.8319	-5.53e-05	-0.0115839	8.02419	93.1001	-5.79e-05	0.00798414	8.99219	93.0399	-5.86e-05	-0.00772253	9.34478	93.0838	-6.59e-05	-0.0440895	9.25178	93.6711	-4.1e-05	-0.036035
105	10.023	94.8348	-5.75e-05	-0.0266248	8.91968	93.0716	-6.36e-05	-0.0737926	8.12163	93.2355	-5.51e-05	0.0138752	9.44177	93.8294	-5.47e-05	-0.00939425	8.02405	93.0985	-5.85e-05	0.00873619	8.99206	93.0385	-5.76e-05	-0.00505004	9.34435	93.0796	-6.48e-05	-0.0436612	9.25141	93.6673	-4.01e-05	-0.0340811
105	10.0227	94.832	-5.91e-05	-0.0256971	8.91931	93.0677	-6.3e-05	-0.0740435	8.12131	93.2318	-5.61e-05	0.0154973	9.44143	93.826	-5.43e-05	-0.00752075	8.024	93.0979	-5.91e-05	0.0093763	8.992	93.0379	-5.71e-05	-0.0031802	9.34406	93.0767	-6.36e-05	-0.0438844	9.25114	93.6646	-3.88e-05	-0.0323327
105	10.0223	94.8282	-6.02e-05	-0.0248386	8.91908	93.0653	-6.22e-05	-0.0753627	8.12108	93.2292	-5.68e-05	0.0162033	9.44111	93.8228	-5.41e-05	-0.00700261	8.02397	93.0976	-5.92e-05	0.0101144	8.992	93.0379	-5.73e-05	-0.00367726	9.34402	93.0763	-6.25e-05	-0.04545	9.25104	93.6636	-3.71e-05	-0.0326712
105	10.0221	94.8263	-6.08e-05	-0.0235376	8.91892	93.0636	-6.08e-05	-0.0769622	8.12103	93.2286	-5.7e-05	0.0168617	9.44104	93.8221	-5.36e-05	-0.00590957	8.02377	93.0953	-5.87e-05	0.0106014	8.992	93.0379	-5.72e-05	-0.00272328	9.34398	93.0759	-6.17e-05	-0.0447691	9.251	93.6632	-3.57e-05	-0.0324208
105	10.022	94.8254	-6.07e-05	-0.0226598	8.91886	93.063	-5.95e-05	-0.0784309	8.121	93.2282	-5.75e-05	0.0180862	9.44101	93.8218	-5.31e-05	-0.00460526	8.02355	93.0927	-5.79e-05	0.010177	8.992	93.0379	-5.66e-05	-0.00102937	9.34364	93.0725	-6.11e-05	-0.0450547	9.251	93.6632	-3.48e-05	-0.032604
105	10.022	94.8254	-6.02e-05	-0.0222492	8.91887	93.0631	-5.88e-05	-0.0774054	8.121	93.2282	-5.79e-05	0.0210834	9.441	93.8217	-5.28e-05	-0.00195765	8.02329	93.0897	-5.76e-05	0.0112589	8.99189	93.0367	-5.59e-05	0.000807928	9.34331	93.0692	-6.03e-05	-0.0443228	9.251	93.6632	-3.47e-05	-0.0316468
105	10.0217	94.8225	-5.99e-05	-0.0218982	8.91897	93.0641	-5.87e-05	-0.0756655	8.12066	93.2243	-5.78e-05	0.0229528	9.44097	93.8214	-5.27e-05	-0.000355722	8.02308	93.0873	-5.8e-05	0.0116321	8.99154	93.0331	-5.54e-05	0.00147611	9.34308	93.0669	-5.9e-05	-0.043995	9.251	93.6632	-3.46e-05	-0.0315594
105	10.0212	94.8178	-6e-05	-0.0213155	8.91877	93.0621	-5.83e-05	-0.0747323	8.12023	93.2194	-5.71e-05	0.0237666	9.44065	93.8183	-5.29e-05	0.000704747	8.02303	93.0867	-5.83e-05	0.0129052	8.99119	93.0295	-5.52e-05	0.00190946	9.34303	93.0664	-5.76e-05	-0.042658	9.251	93.6632	-3.44e-05	-0.0312048
105	10.0211	94.8169	-5.99e-05	-0.0191459	8.91835	93.0577	-5.74e-05	-0.0744138	8.12007	93.2176	-5.61e-05	0.026279	9.44028	93.8146	-5.3e-05	0.00119504	8.02301	93.0865	-5.81e-05	0.0140243	8.99106	93.0282	-5.52e-05	0.00423021	9.34301	93.0662	-5.64e-05	-0.0399236	9.25097	93.6629	-3.38e-05	-0.0298236
105	10.021	94.8159	-5.97e-05	-0.0196539	8.91806	93.0547	-5.65e-05	-0.0733206	8.12001	93.2169	-5.47e-05	0.027971	9.44005	93.8123	-5.28e-05	0.000828405	8.023	93.0863	-5.76e-05	0.0150419	8.991	93.0275	-5.5e-05	0.0057565	9.343	93.0661	-5.53e-05	-0.0391919	9.25068	93.6599	-3.32e-05	-0.0287248
105	10.021	94.8159	-5.93e-05	-0.0197567	8.91802	93.0542	-5.6e-05	-0.0698557	8.12	93.2168	-5.35e-05	0.0303623	9.44002	93.812	-5.21e-05	0.000962207	8.02288	93.0849	-5.7e-05	0.017119	8.99078	93.0253	-5.47e-05	0.00664672	9.343	93.0661	-5.45e-05	-0.0367357	9.25065	93.6596	-3.29e-05	-0.0264281
105	10.021	94.8159	-5.89e-05	-0.0203623	8.91801	93.0541	-5.61e-05	-0.0686404	8.11988	93.2154	-5.3e-05	0.0319648	9.44001	93.8119	-5.09e-05	-0.000220216	8.02252	93.0808	-5.66e-05	0.01778	8.99038	93.0211	-5.44e-05	0.00654221	9.34278	93.0639	-5.35e-05	-0.03634	9.25051	93.6582	-3.28e-05	-0.025824
105	10.0206	94.8121	-5.86e-05	-0.0192862	8.918	93.054	-5.59e-05	-0.0655926	8.1195	93.211	-5.3e-05	0.0325768	9.44	93.8118	-4.96e-05	0.00109365	8.02221	93.0772	-5.58e-05	0.0190771	8.99014	93.0186	-5.41e-05	0.00786051	9.34235	93.0596	-5.25e-05	-0.0337674	9.25034	93.6565	-3.25e-05	-0.0231853
105	10.0203	94.8093	-5.85e-05	-0.018049	8.918	93.054	-5.54e-05	-0.0652062	8.11918	93.2073	-5.29e-05	0.0327999	9.44	93.8118	-4.89e-05	0.000747321	8.02203	93.0751	-5.46e-05	0.0200467	8.99002	93.0174	-5.34e-05	0.00834499	9.34206	93.0567	-5.15e-05	-0.0327106	9.25012	93.6543	-3.19e-05	-0.0214351
105	10.0201	94.8074	-5.85e-05	-0.0169656	8.91797	93.0537	-5.5e-05	-0.0634324	8.11905	93.2059	-5.24e-05	0.0326117	9.43977	93.8095	-4.89e-05	0.0012944	8.02189	93.0735	-5.35e-05	0.0217134	8.99001	93.0173	-5.25e-05	0.00930224	9.34202	93.0563	-5.06e-05	-0.031137	9.25004	93.6535	-3.1e-05	-0.0195338
105	10.0197	94.8036	-5.87e-05	-0.0166229	8.91765	93.0504	-5.53e-05	-0.0621852	8.1189	93.2041	-5.18e-05	0.032928	9.43937	93.8055	-4.88e-05	0.00254326	8.02152	93.0692	-5.31e-05	0.0215369	8.99	93.0172	-5.23e-05	0.00975722	9.34201	93.0563	-4.92e-05	-0.0292112	9.25	93.6531	-2.98e-05	-0.0178555
105	10.0193	94.7998	-5.9e-05	-0.0161904	8.91728	93.0465	-5.57e-05	-0.061714	8.1185	93.1995	-5.14e-05	0.0330108	9.43914	93.8033	-4.83e-05	0.0022651	8.02121	93.0656	-5.31e-05	0.0210427	8.98989	93.0161	-5.26e-05	0.00951835	9.342	93.0562	-4.76e-05	-0.0300314	9.25	93.6531	-2.85e-05	-0.0169757
105	10.019	94.797	-5.89e-05	-0.014928	8.91705	93.0441	-5.62e-05	-0.0617267	8.11818	93.1959	-5.12e-05	0.0336537	9.43902	93.8021	-4.76e-05	0.0029729	8.02103	93.0635	-5.3e-05	0.0219706	8.98955	93.0125	-5.32e-05	0.00881675	9.34178	93.054	-4.66e-05	-0.0289315	9.25	93.6531	-2.81e-05	-0.0164015
105	10.019	94.797	-5.83e-05	-0.0137356	8.91702	93.0438	-5.69e-05	-0.0621739	8.11816	93.1956	-5.06e-05	0.0359157	9.43901	93.802	-4.7e-05	0.00453806	8.02101	93.0633	-5.26e-05	0.0234429	8.98914	93.0083	-5.34e-05	0.00930932	9.34141	93.0503	-4.63e-05	-0.0281751	9.25	93.6531	-2.86e-05	-0.0155838
105	10.019	94.797	-5.75e-05	-0.0135127	8.917	93.0436	-5.75e-05	-0.0613567	8.11816	93.1956	-4.97e-05	0.0405066	9.439	93.8019	-4.65e-05	0.00622048	8.021	93.0631	-5.16e-05	0.0244612	8.98905	93.0074	-5.3e-05	0.00928153	9.34114	93.0476	-4.62e-05	-0.0275207	9.25	93.6531	-2.95e-05	-0.0144979
105	10.019	94.797	-5.67e-05	-0.0128941	8.91677	93.0412	-5.78e-05	-0.0604953	8.11807	93.1946	-4.89e-05	0.0455591	9.43877	93.7996	-4.58e-05	0.00782636	8.02097	93.0628	-5.04e-05	0.0241015	8.98901	93.0069	-5.22e-05	0.0093152	9.34104	93.0466	-4.58e-05	-0.0264911	9.24977	93.6507	-3.02e-05	-0.0136609
105	10.019	94.797	-5.61e-05	-0.0103031	8.91643	93.0376	-5.78e-05	-0.0583956	8.11801	93.1939	-4.8e-05	0.0508591	9.43843	93.7962	-4.5e-05	0.0093266	8.02066	93.0592	-4.91e-05	0.0259968	8.989	93.0068	-5.09e-05	0.0095801	9.341	93.0462	-4.54e-05	-0.0252527	9.24937	93.6467	-3.06e-05	-0.0124233
105	10.0189	94.7961	-5.55e-05	-0.0103939	8.91611	93.0343	-5.73e-05	-0.0581212	8.118	93.1938	-4.67e-05	0.0540928	9.43811	93.793	-4.44e-05	0.011408	8.02027	93.0547	-4.82e-05	0.0274768	8.98897	93.0065	-4.96e-05	0.00921494	9.341	93.0462	-4.51e-05	-0.0254461	9.24914	93.6443	-3.08e-05	-0.0122696
105	10.0186	94.7932	-5.48e-05	-0.00954613	8.91604	93.0336	-5.68e-05	-0.0567882	8.118	93.1938	-4.53e-05	0.0578251	9.43804	93.7923	-4.39e-05	0.0146337	8.02009	93.0526	-4.81e-05	0.0284606	8.98865	93.0032	-4.91e-05	0.0104972	9.341	93.0462	-4.49e-05	-0.0240179	9.24902	93.6431	-3.06e-05	-0.00895873
105	10.0186	94.7932	-5.42e-05	-0.00982952	8.91598	93.0329	-5.63e-05	-0.0543902	8.118	93.1938	-4.42e-05	0.059374	9.43801	93.792	-4.35e-05	0.0147419	8.02003	93.0519	-4.79e-05	0.0293738	8.98828	92.9994	-4.89e-05	0.0116159	9.341	93.0462	-4.44e-05	-0.0224347	9.24901	93.643	-3.01e-05	-0.00738843
105	10.0184	94.7913	-5.37e-05	-0.00883404	8.91567	93.0297	-5.64e-05	-0.0527555	8.118	93.1938	-4.35e-05	0.0591822	9.438	93.7919	-4.33e-05	0.01507	8.02	93.0515	-4.74e-05	0.0292945	8.98805	92.997	-4.87e-05	0.0125846	9.34078	93.044	-4.35e-05	-0.0216873	9.249	93.6429	-2.97e-05	-0.00757146
105	10.0181	94.7885	-5.27e-05	-0.00970922	8.91527	93.0255	-5.66e-05	-0.0516966	8.11777	93.1912	-4.31e-05	0.0577185	9.438	93.7919	-4.33e-05	0.0149377	8.02	93.0515	-4.63e-05	0.0289603	8.98802	92.9967	-4.81e-05	0.0134918	9.34041	93.0403	-4.26e-05	-0.022421	9.249	93.6429	-2.93e-05	-0.00855631
105	10.018	94.7875	-5.12e-05	-0.0115657	8.91509	93.0237	-5.69e-05	-0.0520267	8.11737	93.1866	-4.26e-05	0.0546268	9.438	93.7919	-4.29e-05	0.0141454	8.02	93.0515	-4.48e-05	0.0292487	8.98801	92.9966	-4.71e-05	0.0123143	9.34014	93.0376	-4.2e-05	-0.0249199	9.249	93.6429	-2.86e-05	-0.00982659
105	10.018	94.7875	-4.94e-05	-0.0116347	8.91503	93.023	-5.74e-05	-0.050876	8.11714	93.1839	-4.14e-05	0.0530029	9.43776	93.7895	-4.22e-05	0.0132661	8.02	93.0515	-4.33e-05	0.0301123	8.988	92.9965	-4.64e-05	0.0125385	9.34004	93.0366	-4.14e-05	-0.0252077	9.249	93.6429	-2.77e-05	-0.0096893
105	10.0179	94.7866	-4.8e-05	-0.0115627	8.91489	93.0216	-5.78e-05	-0.0490734	8.11702	93.1825	-4.03e-05	0.0512864	9.43743	93.7863	-4.15e-05	0.0133648	8.02	93.0515	-4.19e-05	0.0304754	8.988	92.9965	-4.57e-05	0.0122446	9.34	93.0362	-4.12e-05	-0.0249716	9.249	93.6429	-2.72e-05	-0.010144
105	10.0175	94.7828	-4.75e-05	-0.0109936	8.91454	93.0179	-5.77e-05	-0.0489037	8.11701	93.1824	-3.97e-05	0.0490624	9.43711	93.7831	-4.09e-05	0.0136248	8.01966	93.0476	-4.09e-05	0.0302321	8.98788	92.9953	-4.48e-05	0.0112819	9.34	93.0362	-4.13e-05	-0.0249978	9.249	93.6429	-2.69e-05	-0.0108109
105	10.0172	94.78	-4.7e-05	-0.00953027	8.91419	93.0143	-5.69e-05	-0.0491819	8.11678	93.1798	-3.92e-05	0.0489932	9.43704	93.7824	-4.05e-05	0.0144829	8.01923	93.0426	-4.03e-05	0.0317517	8.98752	92.9915	-4.38e-05	0.0121654	9.34	93.0362	-4.11e-05	-0.0239017	9.249	93.6429	-2.68e-05	-0.0102019
105	10.0167	94.7752	-4.67e-05	-0.00907513	8.91406	93.0129	-5.6e-05	-0.0489371	8.11635	93.1749	-3.85e-05	0.0477169	9.43701	93.7821	-4.05e-05	0.0147686	8.01907	93.0407	-4.02e-05	0.033185	8.98721	92.9883	-4.3e-05	0.0104857	9.34	93.0362	-4.06e-05	-0.0223518	9.24897	93.6426	-2.69e-05	-0.00984984
105	10.0165	94.7733	-4.66e-05	-0.00911129	8.914	93.0123	-5.51e-05	-0.0470705	8.11606	93.1715	-3.81e-05	0.0468846	9.437	93.782	-4.06e-05	0.0157183	8.019	93.0399	-4.05e-05	0.033074	8.98703	92.9865	-4.24e-05	0.00995748	9.33978	93.034	-4.03e-05	-0.0199734	9.24865	93.6394	-2.7e-05	-0.00941207
105	10.0167	94.7752	-4.65e-05	-0.00829486	8.914	93.0123	-5.42e-05	-0.046044	8.11636	93.175	-3.8e-05	0.0454357	9.437	93.782	-4.05e-05	0.0181353	8.019	93.0399	-4.07e-05	0.0333829	8.98701	92.9863	-4.2e-05	0.0098705	9.33941	93.0304	-4.03e-05	-0.0181306	9.24828	93.6356	-2.7e-05	-0.00783284
105	10.0169	94.7771	-4.63e-05	-0.00808269	8.914	93.0123	-5.32e-05	-0.0463276	8.11655	93.1772	-3.76e-05	0.0444446	9.437	93.782	-4.01e-05	0.0180791	8.019	93.0399	-4.07e-05	0.0355453	8.987	92.9862	-4.2e-05	0.0108338	9.33914	93.0277	-4.08e-05	-0.0167158	9.24805	93.6333	-2.67e-05	-0.00828511
105	10.0167	94.7752	-4.62e-05	-0.00885529	8.914	93.0123	-5.24e-05	-0.0466785	8.11628	93.1741	-3.72e-05	0.0447381	9.437	93.782	-3.93e-05	0.0180314	8.019	93.0399	-4.02e-05	0.0354955	8.987	92.9862	-4.19e-05	0.010852	9.33904	93.0267	-4.16e-05	-0.0166619	9.24802	93.633	-2.61e-05	-0.00842561
105	10.0164	94.7724	-4.63e-05	-0.00990056	8.914	93.0123	-5.18e-05	-0.0463949	8.11605	93.1714	-3.72e-05	0.0444343	9.43689	93.7809	-3.85e-05	0.0174336	8.019	93.0399	-3.94e-05	0.0355632	8.987	92.9862	-4.14e-05	0.0101215	9.339	93.0263	-4.22e-05	-0.0172474	9.248	93.6328	-2.54e-05	-0.0099
105	10.0161	94.7696	-4.62e-05	-0.0110938	8.91397	93.012	-5.13e-05	-0.047467	8.11602	93.1711	-3.76e-05	0.0437214	9.43654	93.7774	-3.84e-05	0.0165967	8.01866	93.036	-3.85e-05	0.0342081	8.98666	92.9826	-4.05e-05	0.0098076	9.339	93.0263	-4.25e-05	-0.0188254	9.248	93.6328	-2.51e-05	-0.0113489
105	10.016	94.7686	-4.58e-05	-0.0102676	8.91365	93.0086	-5.08e-05	-0.0488825	8.116	93.1708	-3.77e-05	0.0444755	9.43619	93.7739	-3.92e-05	0.0171109	8.01823	93.031	-3.79e-05	0.0348029	8.98623	92.9782	-3.93e-05	0.00973491	9.339	93.0263	-4.23e-05	-0.0189669	9.248	93.6328	-2.51e-05	-0.0112068
105	10.016	94.7686	-4.55e-05	-0.0112217	8.91328	93.0048	-5.01e-05	-0.0511122	8.116	93.1708	-3.76e-05	0.0445173	9.43606	93.7726	-4.01e-05	0.0153852	8.01807	93.0291	-3.79e-05	0.0354906	8.98607	92.9765	-3.81e-05	0.00955596	9.339	93.0263	-4.18e-05	-0.0196921	9.24797	93.6325	-2.51e-05	-0.0137036
105	10.016	94.7686	-4.55e-05	-0.0128704	8.91305	93.0024	-4.95e-05	-0.0518429	8.11578	93.1683	-3.72e-05	0.0445948	9.436	93.772	-4.09e-05	0.0130295	8.018	93.0283	-3.84e-05	0.0349967	8.986	92.9758	-3.78e-05	0.0079614	9.339	93.0263	-4.1e-05	-0.0199141	9.24777	93.6305	-2.52e-05	-0.0157266
105	10.016	94.7686	-4.61e-05	-0.0133849	8.91302	93.0021	-4.92e-05	-0.0528886	8.11541	93.1641	-3.66e-05	0.0446936	9.436	93.772	-4.15e-05	0.0120948	8.018	93.0283	-3.94e-05	0.0344933	8.986	92.9758	-3.86e-05	0.00842765	9.33877	93.024	-4.02e-05	-0.0189535	9.24779	93.6307	-2.53e-05	-0.0167691
105	10.016	94.7686	-4.72e-05	-0.0120126	8.91278	92.9996	-4.94e-05	-0.0528305	8.11517	93.1613	-3.6e-05	0.0464699	9.436	93.772	-4.19e-05	0.0122722	8.018	93.0283	-4.03e-05	0.0350674	8.986	92.9758	-3.96e-05	0.010372	9.33838	93.0201	-3.99e-05	-0.0174501	9.24786	93.6314	-2.54e-05	-0.0153917
105	10.0159	94.7677	-4.81e-05	-0.0113971	8.91235	92.9951	-5e-05	-0.0515672	8.11538	93.1637	-3.56e-05	0.0484651	9.436	93.772	-4.17e-05	0.0116525	8.018	93.0283	-4.08e-05	0.0354763	8.986	92.9758	-4.03e-05	0.0119564	9.33814	93.0177	-4e-05	-0.0157731	9.24794	93.6322	-2.58e-05	-0.013885
105	10.0156	94.7648	-4.83e-05	-0.0112233	8.91206	92.992	-5.04e-05	-0.0515232	8.11536	93.1635	-3.52e-05	0.0486746	9.43578	93.7699	-4.13e-05	0.0118096	8.018	93.0283	-4.06e-05	0.0352402	8.986	92.9758	-4.05e-05	0.0130366	9.33802	93.0165	-4.06e-05	-0.0153637	9.24767	93.6295	-2.63e-05	-0.0144296
105	10.0151	94.7601	-4.79e-05	-0.010894	8.91202	92.9916	-5.03e-05	-0.0506477	8.11519	93.1615	-3.51e-05	0.0495725	9.43541	93.7662	-4.13e-05	0.0121839	8.01777	93.0257	-3.98e-05	0.0357994	8.986	92.9758	-4e-05	0.0139611	9.33801	93.0164	-4.11e-05	-0.0142141	9.24765	93.6293	-2.59e-05	-0.0140452
105	10.015	94.7592	-4.74e-05	-0.0081005	8.91201	92.9915	-5.01e-05	-0.0493366	8.11507	93.1602	-3.53e-05	0.0519135	9.43514	93.7635	-4.22e-05	0.0139313	8.01737	93.021	-3.88e-05	0.0351998	8.98588	92.9746	-3.9e-05	0.0156486	9.338	93.0163	-4.12e-05	-0.0127944	9.24752	93.6279	-2.47e-05	-0.0125307
105	10.015	94.7592	-4.69e-05	-0.00784336	8.912	92.9914	-5e-05	-0.0483062	8.11502	93.1596	-3.55e-05	0.0525145	9.43504	93.7625	-4.31e-05	0.0139904	8.01714	93.0184	-3.81e-05	0.0352263	8.9855	92.9706	-3.8e-05	0.0153657	9.33797	93.016	-4.08e-05	-0.0130741	9.24734	93.6261	-2.28e-05	-0.0118749
105	10.015	94.7592	-4.68e-05	-0.00876933	8.912	92.9914	-4.98e-05	-0.0481438	8.115	93.1594	-3.6e-05	0.0517796	9.435	93.7621	-4.37e-05	0.0133366	8.01702	93.017	-3.74e-05	0.0361643	8.98518	92.9673	-3.73e-05	0.0149378	9.33766	93.0129	-3.99e-05	-0.013532	9.24712	93.6239	-2.08e-05	-0.012935
105	10.015	94.7592	-4.71e-05	-0.00986532	8.912	92.9914	-4.92e-05	-0.0481451	8.115	93.1594	-3.68e-05	0.0502058	9.435	93.7621	-4.38e-05	0.0139404	8.01701	93.0168	-3.66e-05	0.0366122	8.98505	92.966	-3.71e-05	0.0145977	9.33727	93.009	-3.89e-05	-0.0140819	9.24704	93.6231	-1.94e-05	-0.0144427
105	10.015	94.7592	-4.76e-05	-0.00972588	8.91178	92.9891	-4.82e-05	-0.0464461	8.115	93.1594	-3.71e-05	0.0505767	9.435	93.7621	-4.36e-05	0.0134637	8.017	93.0167	-3.57e-05	0.0391324	8.98502	92.9657	-3.74e-05	0.0148056	9.33709	93.0072	-3.81e-05	-0.0137369	9.247	93.6227	-1.91e-05	-0.013605
105	10.0146	94.7554	-4.79e-05	-0.0104342	8.91135	92.9846	-4.74e-05	-0.0460038	8.11489	93.1581	-3.67e-05	0.0506607	9.435	93.7621	-4.33e-05	0.0131848	8.017	93.0167	-3.52e-05	0.0397136	8.985	92.9655	-3.78e-05	0.0159227	9.33703	93.0066	-3.77e-05	-0.0131892	9.247	93.6227	-1.96e-05	-0.0120472
105	10.0143	94.7525	-4.8e-05	-0.0124054	8.91106	92.9816	-4.69e-05	-0.0471197	8.11455	93.1542	-3.63e-05	0.0495178	9.43489	93.761	-4.33e-05	0.0122299	8.017	93.0167	-3.51e-05	0.0393857	8.985	92.9655	-3.81e-05	0.0159748	9.337	93.0063	-3.79e-05	-0.0136285	9.247	93.6227	-2.03e-05	-0.0116732
105	10.0141	94.7506	-4.83e-05	-0.0137573	8.91102	92.9812	-4.65e-05	-0.0487709	8.11414	93.1495	-3.62e-05	0.0471415	9.43454	93.7575	-4.37e-05	0.011526	8.017	93.0167	-3.49e-05	0.0385843	8.985	92.9655	-3.8e-05	0.0158427	9.337	93.0063	-3.86e-05	-0.0138654	9.247	93.6227	-2.1e-05	-0.012941
105	10.014	94.7497	-4.92e-05	-0.0144431	8.91101	92.9811	-4.56e-05	-0.050788	8.11405	93.1485	-3.57e-05	0.0451406	9.43419	93.7541	-4.42e-05	0.0111669	8.017	93.0167	-3.46e-05	0.0372826	8.985	92.9655	-3.78e-05	0.0131652	9.337	93.0063	-3.91e-05	-0.015169	9.247	93.6227	-2.14e-05	-0.0143296
105	10.014	94.7497	-5.03e-05	-0.0154642	8.91098	92.9808	-4.45e-05	-0.0507336	8.114	93.1479	-3.48e-05	0.0442044	9.43404	93.7526	-4.47e-05	0.00982273	8.01675	93.0138	-3.45e-05	0.0367405	8.98495	92.9649	-3.78e-05	0.0113104	9.33698	93.0061	-3.92e-05	-0.0159536	9.24698	93.6225	-2.14e-05	-0.0141104
105	10.0136	94.7459	-5.12e-05	-0.0164315	8.91067	92.9775	-4.34e-05	-0.0509819	8.11389	93.1466	-3.36e-05	0.0429753	9.4339	93.7512	-4.51e-05	0.00924648	8.01632	93.0088	-3.46e-05	0.034637	8.98456	92.9609	-3.78e-05	0.0112495	9.33689	93.0052	-3.88e-05	-0.0169797	9.24688	93.6215	-2.11e-05	-0.0156143
105	10.013	94.7402	-5.15e-05	-0.0169611	8.91045	92.9752	-4.25e-05	-0.0506765	8.11373	93.1448	-3.26e-05	0.0413108	9.43373	93.7495	-4.52e-05	0.00865998	8.01584	93.0033	-3.44e-05	0.0326832	8.98401	92.9552	-3.77e-05	0.0108706	9.33673	93.0037	-3.79e-05	-0.0177287	9.24673	93.6199	-2.09e-05	-0.0176509
105	10.0127	94.7374	-5.15e-05	-0.0152744	8.91019	92.9725	-4.12e-05	-0.0490988	8.11363	93.1436	-3.27e-05	0.0409765	9.43363	93.7485	-4.49e-05	0.00916331	8.01567	93.0013	-3.39e-05	0.0327551	8.98373	92.9523	-3.73e-05	0.0109401	9.33663	93.0027	-3.69e-05	-0.017239	9.24662	93.6188	-2.06e-05	-0.0175573
105	10.0127	94.7374	-5.1e-05	-0.014262	8.9099	92.9695	-3.99e-05	-0.0465952	8.11365	93.1439	-3.34e-05	0.0418647	9.43365	93.7487	-4.41e-05	0.0106283	8.01566	93.0012	-3.33e-05	0.0335188	8.98367	92.9517	-3.69e-05	0.0109994	9.33641	93.0005	-3.61e-05	-0.0166126	9.2463	93.6156	-2e-05	-0.0164731
105	10.0127	94.7374	-5e-05	-0.0132244	8.90976	92.968	-3.94e-05	-0.0441938	8.11371	93.1446	-3.37e-05	0.0430223	9.43371	93.7493	-4.28e-05	0.0106824	8.01571	93.0018	-3.27e-05	0.0332618	8.98372	92.9522	-3.67e-05	0.0121902	9.33615	92.9979	-3.54e-05	-0.01642	9.24608	93.6134	-1.89e-05	-0.0158842
105	10.0128	94.7383	-4.9e-05	-0.0128566	8.90984	92.9689	-3.98e-05	-0.0433174	8.11349	93.142	-3.35e-05	0.0438345	9.43349	93.7471	-4.14e-05	0.0111082	8.01582	93.003	-3.19e-05	0.0337709	8.98382	92.9532	-3.66e-05	0.0133096	9.33594	92.9958	-3.46e-05	-0.0160305	9.2464	93.6166	-1.79e-05	-0.0161346
105	10.0129	94.7393	-4.85e-05	-0.0127682	8.90992	92.9697	-4.04e-05	-0.043316	8.11315	93.1381	-3.34e-05	0.0442969	9.43315	93.7437	-4.05e-05	0.0112225	8.01591	93.0041	-3.15e-05	0.0343933	8.98391	92.9542	-3.65e-05	0.0124952	9.33595	92.9959	-3.42e-05	-0.0157961	9.24673	93.6199	-1.72e-05	-0.0160914
105	10.013	94.7402	-4.82e-05	-0.0126068	8.90996	92.9701	-4.1e-05	-0.0449031	8.11303	93.1367	-3.36e-05	0.044217	9.43303	93.7425	-4.08e-05	0.0106756	8.01596	93.0047	-3.2e-05	0.0344564	8.98396	92.9547	-3.63e-05	0.0100578	9.33597	92.9961	-3.44e-05	-0.0182757	9.24691	93.6218	-1.67e-05	-0.0163517
105	10.013	94.7402	-4.82e-05	-0.0132816	8.90999	92.9704	-4.19e-05	-0.0463279	8.113	93.1364	-3.42e-05	0.0449042	9.433	93.7422	-4.22e-05	0.00965913	8.01599	93.005	-3.37e-05	0.0343124	8.98399	92.955	-3.71e-05	0.00924332	9.33599	92.9963	-3.54e-05	-0.0196004	9.24694	93.6221	-1.71e-05	-0.0159945
105	10.0128	94.7383	-4.88e-05	-0.013316	8.91	92.9705	-4.32e-05	-0.0462761	8.113	93.1364	-3.53e-05	0.0453339	9.433	93.7422	-4.39e-05	0.00960215	8.016	93.0051	-3.61e-05	0.0344756	8.98366	92.9516	-3.88e-05	0.0098922	9.33599	92.9963	-3.73e-05	-0.0197393	9.24663	93.6189	-1.89e-05	-0.0156533
105	10.0124	94.7346	-4.9e-05	-0.0138124	8.90999	92.9704	-4.39e-05	-0.0460005	8.11299	93.1363	-3.61e-05	0.0446226	9.43299	93.7421	-4.51e-05	0.00964679	8.01587	93.0036	-3.8e-05	0.0340553	8.98322	92.947	-4.04e-05	0.0112134	9.33599	92.9963	-3.93e-05	-0.0189354	9.2463	93.6156	-2.07e-05	-0.0151996
105	10.0121	94.7317	-4.8e-05	-0.0137497	8.90968	92.9672	-4.36e-05	-0.0468173	8.11291	93.1354	-3.58e-05	0.0439038	9.4328	93.7402	-4.52e-05	0.0100939	8.01541	92.9983	-3.87e-05	0.0335833	8.98298	92.9446	-4.09e-05	0.0126014	9.33589	92.9953	-4.06e-05	-0.0184343	9.246	93.6126	-2.14e-05	-0.0128912
105	10.0118	94.7289	-4.64e-05	-0.0140676	8.90923	92.9625	-4.29e-05	-0.0463593	8.11279	93.134	-3.47e-05	0.0436941	9.43235	93.7358	-4.41e-05	0.0115516	8.01498	92.9933	-3.87e-05	0.0333703	8.9828	92.9427	-4.06e-05	0.0144314	9.33546	92.991	-4.1e-05	-0.0175606	9.24581	93.6106	-2.14e-05	-0.0120625
105	10.0117	94.7279	-4.54e-05	-0.0143251	8.90884	92.9584	-4.26e-05	-0.0451017	8.11272	93.1332	-3.37e-05	0.0438351	9.43187	93.731	-4.25e-05	0.011512	8.01478	92.991	-3.87e-05	0.0324128	8.98273	92.942	-4.01e-05	0.0156242	9.335	92.9864	-4.11e-05	-0.0157434	9.24574	93.6099	-2.12e-05	-0.0115886
105	10.0114	94.7251	-4.48e-05	-0.0146429	8.90883	92.9583	-4.22e-05	-0.0438279	8.11279	93.134	-3.3e-05	0.043577	9.43184	93.7307	-4.14e-05	0.011041	8.01481	92.9913	-3.86e-05	0.0319183	8.98279	92.9426	-3.93e-05	0.0178494	9.33489	92.9853	-4.11e-05	-0.0153775	9.24578	93.6103	-2.09e-05	-0.0125752
105	10.0112	94.7232	-4.43e-05	-0.0143741	8.90889	92.959	-4.17e-05	-0.0427188	8.11288	93.135	-3.26e-05	0.0433431	9.43189	93.7312	-4.09e-05	0.0104929	8.01488	92.9921	-3.83e-05	0.0314227	8.98288	92.9435	-3.84e-05	0.0191512	9.3349	92.9854	-4.11e-05	-0.0169247	9.24588	93.6113	-2.07e-05	-0.0137711
105	10.0111	94.7223	-4.36e-05	-0.0142852	8.90892	92.9593	-4.14e-05	-0.0430113	8.11291	93.1354	-3.23e-05	0.0442448	9.43192	93.7315	-4.08e-05	0.010735	8.01492	92.9926	-3.77e-05	0.0320418	8.98291	92.9438	-3.73e-05	0.019102	9.33492	92.9856	-4.09e-05	-0.0175322	9.24591	93.6116	-2.05e-05	-0.0147703
105	10.011	94.7213	-4.33e-05	-0.01469	8.90889	92.959	-4.15e-05	-0.0419037	8.11267	93.1326	-3.21e-05	0.0457538	9.43189	93.7312	-4.07e-05	0.0100636	8.01489	92.9922	-3.76e-05	0.0319215	8.98289	92.9436	-3.65e-05	0.0177982	9.33489	92.9853	-4.05e-05	-0.0181757	9.24589	93.6114	-2.03e-05	-0.0165997
105	10.011	94.7213	-4.37e-05	-0.015283	8.90888	92.9589	-4.18e-05	-0.0414515	8.11224	93.1277	-3.23e-05	0.0463881	9.43188	93.7311	-4.09e-05	0.00896252	8.01488	92.9921	-3.83e-05	0.0313042	8.98288	92.9435	-3.67e-05	0.0182393	9.33488	92.9852	-4.01e-05	-0.0191606	9.24588	93.6113	-2.04e-05	-0.01797
105	10.0109	94.7204	-4.43e-05	-0.0160925	8.9088	92.958	-4.23e-05	-0.0407011	8.11197	93.1246	-3.26e-05	0.0478704	9.43191	93.7314	-4.1e-05	0.00864636	8.0148	92.9912	-3.95e-05	0.0321051	8.98268	92.9415	-3.77e-05	0.0197905	9.33491	92.9855	-3.95e-05	-0.0188801	9.24591	93.6116	-2.09e-05	-0.0174646
105	10.011	94.7213	-4.46e-05	-0.017938	8.9085	92.9549	-4.31e-05	-0.0400838	8.11198	93.1247	-3.26e-05	0.0485569	9.43196	93.7319	-4.04e-05	0.0101567	8.01461	92.989	-4.02e-05	0.032377	8.98236	92.9381	-3.89e-05	0.0186618	9.33496	92.986	-3.86e-05	-0.0189249	9.24595	93.6121	-2.14e-05	-0.0171392
105	10.0109	94.7204	-4.45e-05	-0.021134	8.90813	92.951	-4.4e-05	-0.0394632	8.11195	93.1243	-3.23e-05	0.0484378	9.43194	93.7317	-3.92e-05	0.0101801	8.01449	92.9876	-4e-05	0.0304835	8.98208	92.9352	-3.94e-05	0.017684	9.33494	92.9858	-3.79e-05	-0.0195323	9.24594	93.612	-2.19e-05	-0.0167746
105	10.0108	94.7194	-4.4e-05	-0.0239154	8.90787	92.9483	-4.47e-05	-0.0364148	8.11182	93.1229	-3.22e-05	0.0471199	9.43171	93.7294	-3.79e-05	0.00707189	8.01416	92.9838	-3.94e-05	0.0260417	8.98186	92.933	-3.9e-05	0.0158956	9.33458	92.9822	-3.75e-05	-0.02376	9.24584	93.6109	-2.19e-05	-0.0203976
105	10.0106	94.7175	-4.37e-05	-0.0315553	8.90765	92.946	-4.52e-05	-0.0345902	8.11164	93.1208	-3.23e-05	0.0416715	9.4312	93.7243	-3.71e-05	-0.00112969	8.0138	92.9796	-3.85e-05	0.0186786	8.98165	92.9308	-3.78e-05	0.00926857	9.33407	92.9772	-3.72e-05	-0.0348641	9.24563	93.6088	-2.14e-05	-0.0301079
105.5	10.0102	94.7137	-4.39e-05	-0.0418794	8.90723	92.9416	-4.57e-05	-0.0353097	8.11123	93.1161	-3.24e-05	0.0330129	9.43046	93.717	-3.69e-05	-0.0154319	8.01327	92.9734	-3.77e-05	0.0085806	8.98123	92.9265	-3.66e-05	-0.00181543	9.33334	92.9699	-3.7e-05	-0.0515581	9.24519	93.6044	-2.07e-05	-0.0459135
106	10.0096	94.7081	-4.43e-05	-0.0587987	8.90669	92.936	-4.6e-05	-0.0415649	8.11069	93.1099	-3.28e-05	0.0201354	9.42996	93.712	-3.73e-05	-0.0364541	8.0127	92.9668	-3.7e-05	-0.00615163	8.98069	92.9209	-3.53e-05	-0.0201808	9.33273	92.9638	-3.67e-05	-0.0774859	9.24443	93.5967	-2e-05	-0.0697124
106.5	10.0095	94.7071	-4.47e-05	-0.0799831	8.90668	92.9359	-4.6e-05	-0.051672	8.11068	93.1098	-3.38e-05	0.00382094	9.43002	93.7126	-3.81e-05	-0.065192	8.0128	92.968	-3.68e-05	-0.0260704	8.9808	92.922	-3.42e-05	-0.0428054	9.33281	92.9646	-3.63e-05	-0.110799	9.24436	93.596	-1.96e-05	-0.0992075
107	10.0098	94.71	-4.54e-05	-0.106546	8.90705	92.9398	-4.56e-05	-0.0641817	8.11094	93.1128	-3.5e-05	-0.0137954	9.43031	93.7155	-3.87e-05	-0.0981014	8.01318	92.9724	-3.68e-05	-0.0479138	8.98118	92.9259	-3.4e-05	-0.0696776	9.33318	92.9683	-3.55e-05	-0.14856	9.24495	93.6019	-1.96e-05	-0.134641
107.5	10.0101	94.7128	-4.61e-05	-0.136251	8.90742	92.9436	-4.55e-05	-0.0815564	8.11129	93.1168	-3.6e-05	-0.0318875	9.43072	93.7196	-3.84e-05	-0.133974	8.01344	92.9754	-3.72e-05	-0.0693374	8.98144	92.9286	-3.46e-05	-0.0985996	9.33358	92.9723	-3.45e-05	-0.188875	9.24522	93.6047	-2e-05	-0.172884
108	10.0099	94.7109	-4.71e-05	-0.167362	8.90729	92.9423	-4.67e-05	-0.101722	8.11127	93.1165	-3.71e-05	-0.0491529	9.43075	93.7199	-3.85e-05	-0.171039	8.0132	92.9726	-3.84e-05	-0.0913371	8.9813	92.9272	-3.59e-05	-0.129058	9.33357	92.9722	-3.42e-05	-0.230444	9.24523	93.6048	-2.08e-05	-0.21143
108.5	10.0096	94.7081	-4.82e-05	-0.199152	8.90726	92.942	-4.89e-05	-0.123043	8.11138	93.1178	-3.83e-05	-0.0647693	9.43061	93.7185	-4e-05	-0.206844	8.013	92.9703	-4e-05	-0.112979	8.98127	92.9269	-3.76e-05	-0.159447	9.33341	92.9706	-3.5e-05	-0.270784	9.24522	93.6047	-2.2e-05	-0.247598
109	10.0094	94.7062	-4.95e-05	-0.229628	8.90712	92.9405	-5.12e-05	-0.144062	8.11125	93.1163	-3.94e-05	-0.0801318	9.43029	93.7153	-4.22e-05	-0.242568	8.01288	92.9689	-4.16e-05	-0.134221	8.98112	92.9253	-3.92e-05	-0.189643	9.33315	92.968	-3.66e-05	-0.308808	9.24508	93.6032	-2.33e-05	-0.283275
109.5	10.0093	94.7052	-5.12e-05	-0.258233	8.90676	92.9367	-5.28e-05	-0.16326	8.11101	93.1136	-3.98e-05	-0.0939889	9.43013	93.7137	-4.38e-05	-0.274636	8.01292	92.9694	-4.26e-05	-0.151793	8.98098	92.9239	-4.01e-05	-0.217034	9.3331	92.9675	-3.81e-05	-0.343579	9.24494	93.6018	-2.42e-05	-0.315575
110	10.0091	94.7033	-5.33e-05	-0.283684	8.90646	92.9336	-5.35e-05	-0.181525	8.11087	93.1119	-3.95e-05	-0.108524	9.43002	93.7126	-4.47e-05	-0.306764	8.01284	92.9685	-4.29e-05	-0.167703	8.98086	92.9226	-4.03e-05	-0.24344	9.33301	92.9666	-3.92e-05	-0.376172	9.24488	93.6012	-2.45e-05	-0.345838
110.5	10.0089	94.7014	-5.52e-05	-0.309432	8.90641	92.9331	-5.37e-05	-0.20028	8.11063	93.1092	-3.9e-05	-0.124184	9.42973	93.7097	-4.53e-05	-0.338955	8.01262	92.9659	-4.27e-05	-0.183572	8.98062	92.9201	-4e-05	-0.270049	9.33293	92.9658	-4e-05	-0.409813	9.2447	93.5994	-2.46e-05	-0.375731
111	10.0089	94.7014	-5.71e-05	-0.333561	8.90632	92.9322	-5.37e-05	-0.21938	8.11047	93.1074	-3.92e-05	-0.139215	9.42971	93.7095	-4.61e-05	-0.369462	8.01247	92.9642	-4.28e-05	-0.197112	8.98036	92.9174	-3.97e-05	-0.292814	9.33294	92.9659	-4.07e-05	-0.438945	9.24448	93.5972	-2.49e-05	-0.402577
111.5	10.009	94.7024	-5.89e-05	-0.354511	8.90614	92.9303	-5.4e-05	-0.235914	8.1105	93.1077	-4.07e-05	-0.153598	9.42989	93.7113	-4.75e-05	-0.397821	8.01261	92.9658	-4.36e-05	-0.20879	8.98015	92.9153	-3.95e-05	-0.313183	9.33305	92.967	-4.15e-05	-0.465384	9.24465	93.5989	-2.56e-05	-0.426531
112	10.009	94.7024	-6.08e-05	-0.373509	8.90605	92.9293	-5.53e-05	-0.25314	8.11039	93.1064	-4.3e-05	-0.168795	9.42996	93.712	-4.92e-05	-0.424121	8.01287	92.9688	-4.51e-05	-0.218554	8.98028	92.9166	-3.99e-05	-0.331865	9.33302	92.9667	-4.3e-05	-0.490949	9.24484	93.6008	-2.72e-05	-0.448442
112.5	10.0089	94.7014	-6.3e-05	-0.391257	8.90593	92.9281	-5.76e-05	-0.270178	8.1102	93.1043	-4.57e-05	-0.183602	9.4299	93.7114	-5.1e-05	-0.448926	8.01287	92.9688	-4.7e-05	-0.227877	8.98057	92.9196	-4.11e-05	-0.347851	9.33292	92.9657	-4.49e-05	-0.512807	9.2449	93.6014	-2.95e-05	-0.467906
113	10.0085	94.6977	-6.57e-05	-0.408667	8.90572	92.9259	-6.04e-05	-0.286886	8.11019	93.1041	-4.84e-05	-0.199087	9.42972	93.7096	-5.28e-05	-0.471234	8.01271	92.967	-4.92e-05	-0.237107	8.98066	92.9206	-4.31e-05	-0.363716	9.33272	92.9637	-4.72e-05	-0.534153	9.24469	93.5993	-3.19e-05	-0.486703
113.5	10.0078	94.691	-6.85e-05	-0.424966	8.90542	92.9228	-6.31e-05	-0.304191	8.11029	93.1053	-5.1e-05	-0.213631	9.4294	93.7065	-5.52e-05	-0.492158	8.01242	92.9636	-5.16e-05	-0.244855	8.9804	92.9179	-4.58e-05	-0.377672	9.33242	92.9607	-5e-05	-0.551559	9.24442	93.5966	-3.45e-05	-0.503671
114	10.0073	94.6863	-7.12e-05	-0.438753	8.9052	92.9205	-6.59e-05	-0.320316	8.10994	93.1013	-5.37e-05	-0.227579	9.42886	93.7011	-5.89e-05	-0.511606	8.01208	92.9596	-5.43e-05	-0.251656	8.9802	92.9158	-4.9e-05	-0.390761	9.3322	92.9585	-5.35e-05	-0.567446	9.24421	93.5944	-3.72e-05	-0.518222
114.5	10.0071	94.6844	-7.47e-05	-0.451068	8.90508	92.9192	-6.96e-05	-0.335356	8.10943	93.0954	-5.69e-05	-0.241657	9.42837	93.6962	-6.37e-05	-0.528782	8.01158	92.9538	-5.77e-05	-0.256787	8.98008	92.9146	-5.28e-05	-0.403084	9.33208	92.9573	-5.78e-05	-0.581927	9.24407	93.593	-4.09e-05	-0.530959
115	10.007	94.6835	-7.88e-05	-0.463875	8.90502	92.9186	-7.42e-05	-0.349283	8.10908	93.0914	-6.05e-05	-0.256099	9.42818	93.6943	-6.88e-05	-0.54463	8.01121	92.9495	-6.17e-05	-0.261517	8.9798	92.9117	-5.68e-05	-0.413353	9.33202	92.9567	-6.24e-05	-0.594453	9.24403	93.5926	-4.52e-05	-0.542968
115.5	10.007	94.6835	-8.28e-05	-0.474076	8.90465	92.9147	-7.83e-05	-0.360044	8.10901	93.0906	-6.39e-05	-0.267889	9.42847	93.6972	-7.33e-05	-0.557708	8.01104	92.9476	-6.52e-05	-0.26297	8.9794	92.9075	-6.02e-05	-0.420245	9.33199	92.9564	-6.68e-05	-0.60378	9.24399	93.5922	-4.87e-05	-0.551662
116	10.0069	94.6825	-8.61e-05	-0.483868	8.90409	92.9089	-8.13e-05	-0.370997	8.10886	93.0889	-6.72e-05	-0.280094	9.42845	93.697	-7.67e-05	-0.571869	8.01087	92.9456	-6.79e-05	-0.265768	8.979	92.9034	-6.27e-05	-0.427735	9.33166	92.9532	-7.09e-05	-0.613561	9.24385	93.5908	-5.15e-05	-0.561384
116.5	10.0066	94.6797	-8.95e-05	-0.490513	8.90368	92.9046	-8.41e-05	-0.379645	8.10861	93.086	-7.02e-05	-0.28985	9.42791	93.6917	-7.95e-05	-0.582489	8.01061	92.9426	-7.08e-05	-0.267395	8.97865	92.8998	-6.52e-05	-0.432072	9.3313	92.9496	-7.45e-05	-0.620688	9.24363	93.5886	-5.38e-05	-0.567701
117	10.0064	94.6778	-9.31e-05	-0.498255	8.90343	92.902	-8.69e-05	-0.388367	8.10842	93.0838	-7.27e-05	-0.300893	9.42747	93.6873	-8.23e-05	-0.592983	8.01042	92.9404	-7.39e-05	-0.270579	8.97842	92.8974	-6.79e-05	-0.436826	9.33084	92.945	-7.78e-05	-0.627816	9.24342	93.5864	-5.58e-05	-0.574073
117.5	10.0061	94.6749	-9.7e-05	-0.50811	8.90345	92.9022	-8.98e-05	-0.397561	8.10844	93.0841	-7.49e-05	-0.313597	9.42747	93.6873	-8.58e-05	-0.604472	8.01044	92.9406	-7.69e-05	-0.276749	8.97845	92.8977	-7.09e-05	-0.442173	9.33066	92.9432	-8.13e-05	-0.635616	9.24346	93.5868	-5.77e-05	-0.582707
118	10.0058	94.6721	-0.000100652	-0.516018	8.90357	92.9035	-9.3e-05	-0.405544	8.10856	93.0854	-7.76e-05	-0.324843	9.42757	93.6883	-8.95e-05	-0.614714	8.01056	92.942	-7.99e-05	-0.28224	8.97856	92.8988	-7.41e-05	-0.447237	9.33064	92.943	-8.53e-05	-0.643415	9.24356	93.5879	-6e-05	-0.590922
118.5	10.0056	94.6702	-0.000104148	-0.525038	8.90352	92.9029	-9.7e-05	-0.413252	8.10852	93.085	-8.09e-05	-0.336662	9.42752	93.6878	-9.33e-05	-0.625655	8.01052	92.9415	-8.32e-05	-0.289839	8.97852	92.8984	-7.72e-05	-0.453811	9.33054	92.942	-8.96e-05	-0.652393	9.24355	93.5878	-6.3e-05	-0.598818
119	10.0054	94.6683	-0.000107695	-0.533287	8.90336	92.9013	-0.000101082	-0.421464	8.10825	93.0819	-8.44e-05	-0.34788	9.42714	93.684	-9.75e-05	-0.63491	8.01014	92.9371	-8.68e-05	-0.295981	8.97836	92.8968	-8e-05	-0.459057	9.33036	92.9402	-9.37e-05	-0.660414	9.24335	93.5857	-6.64e-05	-0.605033
119.5	10.0051	94.6655	-0.000110978	-0.539882	8.90286	92.896	-0.000104708	-0.427769	8.10763	93.0748	-8.77e-05	-0.359285	9.4265	93.6776	-0.000101575	-0.643975	8.00949	92.9296	-9.03e-05	-0.30137	8.97809	92.894	-8.29e-05	-0.464487	9.32997	92.9363	-9.7e-05	-0.667049	9.24286	93.5808	-6.99e-05	-0.610185
120	10.0047	94.6617	-0.00011347	-0.545172	8.90214	92.8885	-0.00010841	-0.432811	8.10695	93.0669	-9.02e-05	-0.370522	9.42591	93.6718	-0.000104791	-0.65066	8.0089	92.9227	-9.3e-05	-0.304804	8.97776	92.8905	-8.62e-05	-0.469664	9.32928	92.9294	-9.95e-05	-0.673919	9.24211	93.5732	-7.29e-05	-0.615004
120.5	10.0041	94.656	-0.000115669	-0.550005	8.90156	92.8825	-0.000112092	-0.438098	8.10648	93.0616	-9.24e-05	-0.381055	9.42546	93.6673	-0.000107726	-0.656848	8.00846	92.9176	-9.52e-05	-0.307825	8.97739	92.8867	-8.96e-05	-0.474236	9.32864	92.9231	-0.000101973	-0.680971	9.24149	93.5669	-7.51e-05	-0.618995
121	10.0035	94.6503	-0.000118101	-0.553122	8.90119	92.8786	-0.000115611	-0.443292	8.10617	93.058	-9.45e-05	-0.389241	9.42517	93.6644	-0.000110597	-0.662198	8.00817	92.9143	-9.72e-05	-0.308135	8.97683	92.8809	-9.25e-05	-0.47704	9.3282	92.9187	-0.000104572	-0.685924	9.2412	93.564	-7.69e-05	-0.620557
121.5	10.0032	94.6475	-0.000121281	-0.556558	8.90108	92.8775	-0.000119211	-0.447995	8.10607	93.0568	-9.67e-05	-0.398724	9.42495	93.6622	-0.00011335	-0.6671	8.00807	92.9131	-9.93e-05	-0.310353	8.97635	92.876	-9.45e-05	-0.480475	9.32808	92.9175	-0.000107184	-0.691175	9.24108	93.5627	-7.85e-05	-0.623282
122	10.003	94.6456	-0.000125186	-0.557774	8.901	92.8766	-0.000122993	-0.451403	8.10602	93.0563	-9.86e-05	-0.40572	9.42454	93.6582	-0.000116068	-0.669044	8.00802	92.9125	-0.000101219	-0.310393	8.97612	92.8736	-9.6e-05	-0.481587	9.32803	92.917	-0.000109862	-0.693752	9.24102	93.5621	-8e-05	-0.623896
122.5	10.0029	94.6447	-0.000129181	-0.560175	8.90056	92.872	-0.000126368	-0.454708	8.10592	93.0551	-0.000100333	-0.411588	9.42414	93.6542	-0.000119253	-0.671682	8.00792	92.9114	-0.000103249	-0.31033	8.97595	92.8718	-9.71e-05	-0.48297	9.32792	92.9159	-0.000112705	-0.697035	9.24092	93.5611	-8.12e-05	-0.62588
123	10.0024	94.6399	-0.000133163	-0.563696	8.90003	92.8665	-0.00012927	-0.459118	8.10572	93.0528	-0.00010273	-0.417299	9.42376	93.6504	-0.000122883	-0.675139	8.0075	92.9065	-0.000105836	-0.31157	8.97572	92.8694	-9.82e-05	-0.485011	9.32772	92.9139	-0.000115429	-0.700571	9.24071	93.559	-8.22e-05	-0.628891
123.5	10.0017	94.6333	-0.000137098	-0.566045	8.89951	92.8611	-0.000132042	-0.463283	8.1052	93.0469	-0.000105985	-0.422916	9.42344	93.6472	-0.000126458	-0.678813	8.00706	92.9014	-0.000108957	-0.313424	8.97543	92.8664	-9.98e-05	-0.487864	9.3271	92.9077	-0.000117882	-0.704646	9.24043	93.5562	-8.32e-05	-0.632405
124	10.0013	94.6295	-0.000140707	-0.567855	8.89924	92.8583	-0.000135021	-0.465679	8.10459	93.0399	-0.000109207	-0.426824	9.42321	93.6449	-0.000129377	-0.681074	8.00675	92.8978	-0.000111967	-0.314862	8.97521	92.8642	-0.000101859	-0.489248	9.32644	92.9012	-0.000120325	-0.706758	9.24021	93.5539	-8.46e-05	-0.633438
124.5	10.0008	94.6248	-0.000143954	-0.570122	8.89886	92.8543	-0.00013826	-0.468559	8.10423	93.0357	-0.000112078	-0.431577	9.42298	93.6427	-0.000131792	-0.682671	8.00634	92.893	-0.000114889	-0.315102	8.97485	92.8604	-0.000104215	-0.490675	9.32616	92.8984	-0.000122679	-0.708714	9.24007	93.5525	-8.62e-05	-0.635642
125	10.0003	94.6201	-0.000147036	-0.573433	8.89842	92.8497	-0.00014198	-0.472033	8.104	93.0331	-0.000115026	-0.43585	9.42254	93.6383	-0.000134299	-0.685914	8.00603	92.8894	-0.000117939	-0.315953	8.97442	92.856	-0.000107131	-0.494005	9.32599	92.8967	-0.000124995	-0.711885	9.23998	93.5516	-8.8e-05	-0.639787
125.5	9.99989	94.6162	-0.000150341	-0.576146	8.89791	92.8444	-0.000145911	-0.47516	8.10381	93.0309	-0.000118278	-0.441342	9.42194	93.6323	-0.000137484	-0.689366	8.00582	92.887	-0.000121234	-0.318563	8.97392	92.8508	-0.000110528	-0.497648	9.32569	92.8937	-0.000127849	-0.715073	9.23979	93.5497	-9.04e-05	-0.642729
126	9.99955	94.613	-0.000153884	-0.57879	8.89744	92.8395	-0.000149565	-0.478207	8.1033	93.025	-0.000121424	-0.447901	9.42157	93.6286	-0.000140785	-0.692631	8.00541	92.8823	-0.000124527	-0.319934	8.97356	92.8471	-0.000113581	-0.50053	9.32504	92.8872	-0.000131115	-0.717641	9.23941	93.5458	-9.3e-05	-0.64436
126.5	9.99925	94.6101	-0.00015757	-0.582008	8.89678	92.8326	-0.000152665	-0.481074	8.10263	93.0174	-0.000124239	-0.451576	9.42105	93.6235	-0.00014358	-0.694969	8.00477	92.8748	-0.000127362	-0.319564	8.97328	92.8442	-0.000116119	-0.500442	9.32449	92.8817	-0.00013383	-0.718498	9.23882	93.5399	-9.5e-05	-0.644454
127	9.99877	94.6056	-0.000161051	-0.586133	8.89629	92.8275	-0.000154889	-0.484567	8.10217	93.0121	-0.0001264	-0.45697	9.42054	93.6184	-0.000145666	-0.69954	8.00429	92.8693	-0.000129371	-0.32188	8.97311	92.8424	-0.000118188	-0.501353	9.32414	92.8782	-0.000135896	-0.721279	9.23825	93.5341	-9.61e-05	-0.647002
127.5	9.99832	94.6013	-0.000163953	-0.589483	8.89598	92.8243	-0.000156468	-0.487339	8.10207	93.0109	-0.000127855	-0.461218	9.42015	93.6145	-0.000147286	-0.702875	8.00409	92.8669	-0.000131012	-0.323305	8.97292	92.8405	-0.00011987	-0.501715	9.32405	92.8773	-0.000137533	-0.723089	9.23809	93.5325	-9.64e-05	-0.648692
128	9.99803	94.5986	-0.000166495	-0.592578	8.89547	92.8189	-0.000158045	-0.489091	8.10194	93.0094	-0.000129282	-0.46411	9.41994	93.6124	-0.000148783	-0.705555	8.00395	92.8653	-0.000133265	-0.325197	8.97245	92.8356	-0.00012106	-0.500504	9.32391	92.876	-0.00013901	-0.724295	9.23794	93.531	-9.66e-05	-0.648189
128.5	9.9975	94.5936	-0.00016894	-0.596239	8.89493	92.8133	-0.000160081	-0.490535	8.10171	93.0068	-0.000131501	-0.467095	9.41935	93.6066	-0.000150663	-0.707902	8.00348	92.8599	-0.00013605	-0.325854	8.97192	92.8301	-0.000122156	-0.500005	9.32334	92.8703	-0.000141245	-0.725902	9.23773	93.5288	-9.73e-05	-0.64822
129	9.99675	94.5865	-0.00017188	-0.599767	8.89447	92.8085	-0.000162809	-0.493069	8.10143	93.0036	-0.000134508	-0.46803	9.41874	93.6005	-0.000153008	-0.70839	8.00286	92.8527	-0.000139396	-0.327985	8.97147	92.8255	-0.000123683	-0.499363	9.32274	92.8643	-0.000144308	-0.727476	9.23743	93.5258	-9.88e-05	-0.64949
129.5	9.99585	94.578	-0.000175211	-0.603595	8.89388	92.8023	-0.000165649	-0.494793	8.10086	92.997	-0.000137993	-0.469343	9.41828	93.596	-0.000155605	-0.709492	8.00231	92.8463	-0.000142893	-0.330685	8.97121	92.8228	-0.000125779	-0.499551	9.32228	92.8597	-0.000147909	-0.728904	9.2372	93.5235	-0.000100344	-0.651437
130	9.99531	94.5729	-0.000178484	-0.605749	8.89332	92.7965	-0.000167814	-0.494117	8.10032	92.9908	-0.000141318	-0.471058	9.41789	93.5921	-0.000157904	-0.710637	8.0021	92.8438	-0.000145838	-0.331719	8.97109	92.8215	-0.000127811	-0.499429	9.32189	92.8558	-0.000151293	-0.729155	9.23709	93.5223	-0.000102	-0.653091
130.5	9.99509	94.5708	-0.000181258	-0.607917	8.89309	92.7941	-0.000169271	-0.495311	8.10006	92.9878	-0.000143764	-0.472786	9.41738	93.587	-0.000159897	-0.711327	8.00167	92.8389	-0.000148116	-0.333012	8.97099	92.8205	-0.00012935	-0.499552	9.32138	92.8508	-0.000154229	-0.729594	9.23701	93.5215	-0.000103455	-0.65333
131	9.99467	94.5668	-0.000183505	-0.609164	8.89278	92.7909	-0.000170251	-0.496483	8.09956	92.9821	-0.000145223	-0.474578	9.41695	93.5827	-0.000161926	-0.712218	8.00119	92.8333	-0.000149885	-0.334603	8.97055	92.8159	-0.000130686	-0.499889	9.32095	92.8465	-0.000156711	-0.728652	9.23688	93.5202	-0.000104607	-0.653947
131.5	9.99402	94.5606	-0.000185705	-0.609156	8.89215	92.7843	-0.000171345	-0.498077	8.09888	92.9743	-0.000146471	-0.477763	9.41663	93.5796	-0.000164132	-0.712913	8.00069	92.8275	-0.000151606	-0.336566	8.96988	92.809	-0.000132135	-0.500715	9.32051	92.8421	-0.000158849	-0.728571	9.23648	93.5162	-0.000105592	-0.655906
132	9.99345	94.5553	-0.000188364	-0.607456	8.89149	92.7774	-0.000172866	-0.49803	8.0984	92.9688	-0.000148137	-0.478059	9.41609	93.5742	-0.000166153	-0.712245	8.00033	92.8233	-0.000153692	-0.336081	8.9694	92.804	-0.000133535	-0.500293	9.31983	92.8353	-0.000161046	-0.727531	9.23581	93.5094	-0.000106483	-0.654157
132.5	9.99293	94.5503	-0.000191091	-0.60659	8.89107	92.773	-0.00017435	-0.497508	8.09812	92.9656	-0.000149971	-0.481122	9.41548	93.5681	-0.000167906	-0.713861	7.9999	92.8183	-0.000155768	-0.33644	8.96904	92.8003	-0.000134417	-0.499727	9.31934	92.8304	-0.000163698	-0.72778	9.23529	93.5041	-0.000107095	-0.653513
133	9.99239	94.5452	-0.000193666	-0.606497	8.89051	92.7672	-0.000175488	-0.499819	8.09762	92.9598	-0.00015173	-0.484303	9.41501	93.5635	-0.000169023	-0.71462	7.99938	92.8123	-0.000157943	-0.337101	8.96851	92.7948	-0.000134601	-0.500484	9.31899	92.8269	-0.000166158	-0.729013	9.23489	93.5001	-0.000107428	-0.6533
133.5	9.9916	94.5377	-0.000196022	-0.606674	8.88985	92.7603	-0.000176199	-0.501565	8.09699	92.9526	-0.000153087	-0.486675	9.4144	93.5574	-0.000169922	-0.715136	7.9988	92.8056	-0.000159936	-0.337691	8.96785	92.788	-0.000134652	-0.500979	9.31839	92.821	-0.000167614	-0.72834	9.23424	93.4935	-0.000107592	-0.653502
134	9.99083	94.5305	-0.000198257	-0.607014	8.88924	92.7539	-0.000176559	-0.5026	8.09639	92.9457	-0.000154007	-0.49029	9.41365	93.5499	-0.000171096	-0.717515	7.9981	92.7974	-0.000161395	-0.33805	8.96746	92.784	-0.000135168	-0.502654	9.31765	92.8136	-0.000168575	-0.730895	9.23363	93.4873	-0.000107561	-0.65475
134.5	9.99012	94.5237	-0.000200457	-0.607391	8.88857	92.7469	-0.000177001	-0.502964	8.09572	92.938	-0.00015517	-0.490029	9.41304	93.5439	-0.000172232	-0.717249	7.99749	92.7904	-0.000162764	-0.337501	8.96698	92.779	-0.000135888	-0.502357	9.31727	92.8098	-0.000169902	-0.731192	9.23322	93.4832	-0.000107474	-0.653572
135	9.98952	94.5181	-0.000202262	-0.609016	8.88813	92.7423	-0.000177702	-0.503515	8.09525	92.9326	-0.000156958	-0.492152	9.4125	93.5385	-0.00017354	-0.719104	7.99711	92.786	-0.000164584	-0.339472	8.9665	92.774	-0.000136499	-0.502538	9.31685	92.8056	-0.000171847	-0.732053	9.23309	93.4818	-0.000107783	-0.655095
135.5	9.9891	94.5141	-0.000203855	-0.611477	8.88769	92.7378	-0.00017842	-0.505593	8.09506	92.9305	-0.000158947	-0.495662	9.41212	93.5347	-0.000175046	-0.721913	7.9968	92.7824	-0.000166608	-0.341611	8.96612	92.7701	-0.000137013	-0.504188	9.31642	92.8013	-0.000173872	-0.734187	9.23301	93.481	-0.000108449	-0.657436
136	9.98855	94.5089	-0.000205582	-0.612526	8.8871	92.7316	-0.000178927	-0.50647	8.09485	92.928	-0.000160528	-0.498184	9.4119	93.5326	-0.000176599	-0.721817	7.99624	92.7759	-0.000168125	-0.342628	8.9659	92.7678	-0.000137475	-0.505292	9.31598	92.797	-0.000175253	-0.734737	9.23286	93.4795	-0.000108935	-0.657187
136.5	9.9879	94.5027	-0.000207197	-0.612809	8.88657	92.7261	-0.000179445	-0.507563	8.09424	92.921	-0.000161916	-0.501387	9.41138	93.5274	-0.00017805	-0.721605	7.99575	92.7702	-0.000169386	-0.343854	8.9655	92.7637	-0.000137994	-0.506475	9.31528	92.79	-0.00017611	-0.736829	9.23262	93.4771	-0.000109038	-0.657714
137	9.98716	94.4957	-0.000208644	-0.613222	8.8859	92.7191	-0.000180023	-0.508324	8.09365	92.9143	-0.000162981	-0.503387	9.41077	93.5213	-0.000179406	-0.719673	7.99513	92.763	-0.000170849	-0.344858	8.96489	92.7574	-0.000138518	-0.507585	9.31465	92.7837	-0.000176966	-0.738593	9.23234	93.4743	-0.000109073	-0.657374
137.5	9.98658	94.4902	-0.000210251	-0.613598	8.88529	92.7127	-0.000180604	-0.509847	8.0929	92.9057	-0.000163767	-0.507163	9.41004	93.5141	-0.000180827	-0.720024	7.99457	92.7565	-0.000172789	-0.348211	8.96429	92.7512	-0.000138931	-0.509394	9.31401	92.7773	-0.000178169	-0.739927	9.23212	93.472	-0.000109444	-0.657026
138	9.98598	94.4846	-0.00021247	-0.614211	8.88488	92.7084	-0.000181247	-0.512047	8.09232	92.899	-0.000164583	-0.510202	9.40947	93.5084	-0.000182168	-0.720805	7.9942	92.7522	-0.000174739	-0.350524	8.96411	92.7493	-0.00013916	-0.511752	9.31346	92.7719	-0.000179338	-0.742005	9.23169	93.4677	-0.000109807	-0.657288
138.5	9.9854	94.4791	-0.000214688	-0.613089	8.88437	92.7031	-0.000181994	-0.51312	8.09208	92.8962	-0.000165409	-0.511553	9.40913	93.505	-0.000183171	-0.719739	7.99381	92.7477	-0.000176241	-0.352352	8.96399	92.7481	-0.000138944	-0.511875	9.31292	92.7665	-0.00017994	-0.743779	9.23131	93.4638	-0.000109648	-0.656117
139	9.98472	94.4727	-0.000216171	-0.612597	8.88394	92.6986	-0.000182223	-0.513564	8.09188	92.8939	-0.000165934	-0.512933	9.40856	93.4994	-0.000183986	-0.719173	7.99331	92.7419	-0.000177219	-0.354144	8.96354	92.7434	-0.00013791	-0.512582	9.31233	92.7606	-0.000179892	-0.744865	9.23096	93.4603	-0.0001086	-0.655588
139.5	9.98404	94.4662	-0.000216892	-0.611671	8.8834	92.693	-0.000181843	-0.51211	8.09127	92.8869	-0.000166279	-0.512231	9.40788	93.4926	-0.000184686	-0.718259	7.99271	92.7349	-0.000177854	-0.356273	8.96288	92.7366	-0.000136332	-0.513008	9.31172	92.7545	-0.000179425	-0.746417	9.23062	93.4568	-0.000106877	-0.655336
140	9.98334	94.4596	-0.000217763	-0.610445	8.88269	92.6856	-0.000181753	-0.511406	8.09054	92.8786	-0.000167149	-0.511447	9.40737	93.4875	-0.000185201	-0.717618	7.99212	92.7281	-0.000178344	-0.358117	8.9624	92.7316	-0.000135012	-0.513497	9.31123	92.7496	-0.000178916	-0.746669	9.23032	93.4538	-0.000105014	-0.654306
140.5	9.98267	94.4533	-0.000218831	-0.609927	8.88204	92.6788	-0.000181774	-0.511108	8.0902	92.8747	-0.000168301	-0.511413	9.4068	93.4819	-0.000185635	-0.716541	7.9915	92.7209	-0.000178812	-0.358236	8.96216	92.7291	-0.000134195	-0.512635	9.31064	92.7438	-0.000178645	-0.747099	9.23011	93.4517	-0.000104026	-0.653327
141	9.98211	94.448	-0.000219939	-0.610191	8.88149	92.6731	-0.000181617	-0.509136	8.08982	92.8703	-0.000168963	-0.511837	9.40635	93.4774	-0.000185921	-0.714816	7.99087	92.7136	-0.000179132	-0.358246	8.96204	92.7279	-0.000133468	-0.511181	9.31022	92.7396	-0.000178131	-0.748076	9.22982	93.4487	-0.000103884	-0.652535
141.5	9.98159	94.443	-0.00022083	-0.609897	8.88112	92.6692	-0.000181278	-0.506425	8.08941	92.8656	-0.000169033	-0.512222	9.40586	93.4725	-0.000186017	-0.71307	7.99043	92.7084	-0.000179481	-0.357593	8.96177	92.7251	-0.000132732	-0.510441	9.31002	92.7376	-0.000177103	-0.747792	9.22937	93.4442	-0.000103771	-0.651042
142	9.98095	94.437	-0.000221886	-0.608168	8.88078	92.6657	-0.000181224	-0.50418	8.08897	92.8605	-0.000169419	-0.510826	9.40526	93.4666	-0.000186246	-0.710011	7.99001	92.7036	-0.000180062	-0.355729	8.96124	92.7196	-0.000132181	-0.509226	9.30953	92.7327	-0.0001764	-0.745305	9.229	93.4404	-0.000104088	-0.648023
142.5	9.98016	94.4295	-0.000223663	-0.608533	8.88011	92.6587	-0.000181605	-0.503565	8.08828	92.8526	-0.00017007	-0.512365	9.40473	93.4613	-0.000187004	-0.709172	7.98942	92.6967	-0.000181217	-0.355314	8.96075	92.7145	-0.000131616	-0.50891	9.3089	92.7264	-0.000176655	-0.743203	9.22865	93.4369	-0.000104925	-0.645461
143	9.97953	94.4235	-0.000225908	-0.609201	8.87953	92.6526	-0.000182257	-0.503111	8.08765	92.8454	-0.000171086	-0.513905	9.40403	93.4543	-0.000188139	-0.708244	7.98878	92.6893	-0.000182688	-0.355639	8.96036	92.7105	-0.000131267	-0.507583	9.30817	92.7192	-0.000177184	-0.741385	9.22835	93.4339	-0.000106007	-0.643313
143.5	9.97885	94.4171	-0.000228306	-0.610987	8.87907	92.6478	-0.000182549	-0.501528	8.08722	92.8404	-0.000172219	-0.515174	9.40342	93.4483	-0.000189327	-0.708149	7.98825	92.6832	-0.000183737	-0.355735	8.95981	92.7048	-0.000131306	-0.507417	9.30756	92.7131	-0.000177195	-0.740618	9.22814	93.4317	-0.000106636	-0.642503
144	9.97805	94.4095	-0.000230149	-0.611969	8.87845	92.6413	-0.00018233	-0.500646	8.08672	92.8347	-0.00017277	-0.516108	9.40279	93.442	-0.000190204	-0.707622	7.98784	92.6784	-0.000183792	-0.355949	8.95915	92.698	-0.000131289	-0.506986	9.30707	92.7082	-0.000176912	-0.739092	9.22791	93.4294	-0.000106527	-0.640635
144.5	9.9772	94.4015	-0.000231302	-0.612653	8.87785	92.6351	-0.000181898	-0.501394	8.08599	92.8263	-0.000172221	-0.516951	9.40201	93.4343	-0.00019032	-0.706912	7.98713	92.6702	-0.000183611	-0.355908	8.9587	92.6933	-0.000130637	-0.506367	9.30644	92.7019	-0.000176141	-0.737161	9.22764	93.4267	-0.00010603	-0.638487
145	9.97643	94.3942	-0.000232024	-0.61509	8.87727	92.629	-0.000181169	-0.501534	8.08541	92.8197	-0.000171203	-0.519047	9.40141	93.4283	-0.000190164	-0.707722	7.98631	92.6606	-0.000183259	-0.357013	8.95835	92.6897	-0.000129457	-0.50593	9.30578	92.6954	-0.000175485	-0.737198	9.22723	93.4225	-0.000105664	-0.637679
145.5	9.97575	94.3878	-0.00023283	-0.617448	8.87671	92.6232	-0.000180475	-0.502065	8.08484	92.8131	-0.000170617	-0.519484	9.40095	93.4237	-0.000190275	-0.708178	7.98562	92.6526	-0.000182928	-0.358488	8.95813	92.6874	-0.000128963	-0.505867	9.30515	92.6891	-0.000175291	-0.738696	9.22668	93.4169	-0.000105632	-0.63764
146	9.97505	94.3812	-0.000233674	-0.617789	8.87614	92.6172	-0.000180274	-0.501043	8.08431	92.807	-0.000170668	-0.518683	9.40045	93.4188	-0.000190665	-0.706775	7.9852	92.6478	-0.000183006	-0.358612	8.95772	92.6832	-0.000129528	-0.504559	9.30462	92.6838	-0.000175319	-0.738626	9.22628	93.4129	-0.000105545	-0.636671
146.5	9.97444	94.3754	-0.000234376	-0.617861	8.87558	92.6114	-0.000180194	-0.500352	8.08386	92.8019	-0.000171062	-0.519339	9.39993	93.4136	-0.000191272	-0.705406	7.9847	92.642	-0.000182827	-0.358673	8.95731	92.679	-0.000129909	-0.503466	9.30425	92.6801	-0.000175454	-0.738387	9.22605	93.4106	-0.000105326	-0.634754
147	9.97392	94.3705	-0.000234819	-0.6168	8.87515	92.6069	-0.0001801	-0.499649	8.0834	92.7966	-0.00017119	-0.519198	9.39942	93.4085	-0.00019139	-0.703314	7.98428	92.6371	-0.000181813	-0.357509	8.95701	92.6759	-0.00012933	-0.504154	9.304	92.6776	-0.000175452	-0.737613	9.22598	93.4099	-0.00010486	-0.632669
147.5	9.97336	94.3652	-0.000235112	-0.616246	8.87463	92.6015	-0.000179604	-0.497779	8.08288	92.7906	-0.000170422	-0.519508	9.39889	93.4033	-0.000191144	-0.702047	7.98388	92.6325	-0.000180072	-0.356796	8.95681	92.6738	-0.000128097	-0.505782	9.30369	92.6745	-0.000175212	-0.736672	9.22579	93.4079	-0.000103997	-0.631825
148	9.9726	94.358	-0.00023513	-0.616766	8.87391	92.594	-0.000178583	-0.497875	8.08221	92.7829	-0.000169095	-0.519572	9.39821	93.3965	-0.00019092	-0.701091	7.98343	92.6272	-0.000178188	-0.356714	8.95649	92.6705	-0.000127204	-0.508443	9.30304	92.6681	-0.000174617	-0.736851	9.22549	93.4049	-0.000102703	-0.632369
148.5	9.9718	94.3504	-0.000234739	-0.615912	8.87342	92.5889	-0.000177903	-0.497649	8.08157	92.7756	-0.000167983	-0.51963	9.39757	93.3901	-0.000190459	-0.699066	7.98278	92.6197	-0.000176207	-0.355615	8.95591	92.6645	-0.000126599	-0.50993	9.30249	92.6626	-0.000173838	-0.734691	9.22493	93.3992	-0.000101189	-0.632146
149	9.97096	94.3425	-0.000234449	-0.615951	8.8729	92.5834	-0.000177856	-0.499835	8.08115	92.7708	-0.000166779	-0.520444	9.39715	93.386	-0.000189862	-0.698909	7.98218	92.6127	-0.000174605	-0.356552	8.95541	92.6593	-0.000125842	-0.512552	9.30214	92.6591	-0.000173009	-0.734364	9.22439	93.3938	-9.98e-05	-0.633274
149.5	9.9703	94.3362	-0.000234362	-0.61578	8.87242	92.5784	-0.000178141	-0.499745	8.0809	92.7679	-0.000165088	-0.518253	9.39668	93.3813	-0.000189293	-0.697624	7.98159	92.6059	-0.000173394	-0.355923	8.95508	92.6559	-0.000124475	-0.513575	9.30179	92.6556	-0.00017228	-0.731732	9.2241	93.3908	-9.88e-05	-0.631867
150	9.96956	94.3292	-0.000234418	-0.616201	8.87183	92.5723	-0.000178017	-0.499348	8.08032	92.7612	-0.000163526	-0.516746	9.39604	93.3749	-0.000188786	-0.697073	7.98098	92.5988	-0.000171951	-0.355516	8.95482	92.6532	-0.000122852	-0.513837	9.30106	92.6483	-0.000171441	-0.728244	9.22382	93.388	-9.82e-05	-0.632285
150.5	9.96859	94.32	-0.000234263	-0.617078	8.87105	92.5641	-0.000177112	-0.500644	8.07973	92.7545	-0.000161987	-0.515797	9.39535	93.3681	-0.000188346	-0.697002	7.98021	92.5899	-0.000170138	-0.35709	8.95452	92.6501	-0.000121767	-0.515627	9.30015	92.6393	-0.000170327	-0.727243	9.22353	93.3851	-9.78e-05	-0.634266
151	9.96774	94.312	-0.000233843	-0.6164	8.87045	92.5579	-0.000176217	-0.499465	8.07918	92.7481	-0.000160752	-0.515733	9.3947	93.3616	-0.000188074	-0.696735	7.97957	92.5824	-0.000168432	-0.357653	8.95403	92.645	-0.000121178	-0.516016	9.29946	92.6324	-0.000169348	-0.725382	9.22326	93.3823	-9.73e-05	-0.634151
151.5	9.96691	94.3041	-0.000233275	-0.616343	8.87014	92.5546	-0.000175721	-0.49901	8.07867	92.7423	-0.000160099	-0.516267	9.39411	93.3558	-0.000188086	-0.698063	7.9792	92.5782	-0.000167207	-0.359242	8.95352	92.6397	-0.00012071	-0.517021	9.29906	92.6284	-0.000168925	-0.724239	9.22312	93.3809	-9.69e-05	-0.63523
152	9.96633	94.2986	-0.0002329	-0.613774	8.86972	92.5503	-0.000175096	-0.495465	8.07824	92.7374	-0.000159746	-0.514998	9.39361	93.3508	-0.000188324	-0.697328	7.97896	92.5754	-0.000166304	-0.357112	8.95319	92.6363	-0.000120367	-0.517118	9.29859	92.6237	-0.000168866	-0.720842	9.22305	93.3802	-9.65e-05	-0.634126
152.5	9.96585	94.2941	-0.000232707	-0.611314	8.86929	92.5458	-0.000174703	-0.493097	8.07806	92.7353	-0.000159129	-0.515319	9.3932	93.3467	-0.000188713	-0.696448	7.97851	92.5701	-0.000165451	-0.356281	8.95305	92.6349	-0.000120241	-0.517877	9.29823	92.6202	-0.000168534	-0.719007	9.22278	93.3775	-9.65e-05	-0.634405
153	9.96532	94.2891	-0.000232826	-0.607778	8.86893	92.542	-0.000174348	-0.491847	8.07778	92.7321	-0.00015873	-0.514698	9.39258	93.3406	-0.000189241	-0.695437	7.97807	92.565	-0.000164568	-0.355661	8.95289	92.6332	-0.00012045	-0.517659	9.2977	92.6149	-0.000167889	-0.71884	9.22229	93.3725	-9.67e-05	-0.634796
153.5	9.96461	94.2824	-0.000232968	-0.604052	8.86851	92.5376	-0.000173762	-0.490151	8.07715	92.7248	-0.00015869	-0.515199	9.3919	93.3338	-0.000190011	-0.693775	7.97754	92.5589	-0.000163717	-0.35468	8.95228	92.6269	-0.000120873	-0.516456	9.29703	92.6082	-0.000167498	-0.716597	9.22174	93.3669	-9.68e-05	-0.632638
154	9.96387	94.2754	-0.000233122	-0.600921	8.86784	92.5306	-0.0001733	-0.48905	8.0765	92.7174	-0.000158862	-0.514777	9.39129	93.3277	-0.000190829	-0.691103	7.97685	92.5509	-0.000163473	-0.353384	8.95155	92.6194	-0.000121348	-0.515565	9.29646	92.6025	-0.000167613	-0.714092	9.22136	93.3631	-9.73e-05	-0.63164
154.5	9.96313	94.2684	-0.000233477	-0.597328	8.86712	92.5231	-0.000173234	-0.486985	8.07596	92.7112	-0.000159597	-0.51303	9.39067	93.3216	-0.000191813	-0.687559	7.97636	92.5452	-0.000163547	-0.35172	8.95121	92.6158	-0.00012186	-0.51429	9.29595	92.5974	-0.000168351	-0.712361	9.22112	93.3607	-9.81e-05	-0.63037
155	9.96251	94.2625	-0.000234066	-0.59368	8.86651	92.5168	-0.000173499	-0.485645	8.07548	92.7057	-0.000160415	-0.511814	9.39023	93.3172	-0.000192737	-0.684495	7.97608	92.542	-0.000163708	-0.349723	8.95105	92.6142	-0.000122445	-0.511662	9.29548	92.5928	-0.000169116	-0.710334	9.22105	93.3599	-9.91e-05	-0.627973
155.5	9.96182	94.256	-0.000234386	-0.59081	8.86615	92.513	-0.000173606	-0.48441	8.07514	92.7018	-0.000161084	-0.511026	9.38974	93.3123	-0.000193636	-0.682947	7.97592	92.5401	-0.000163733	-0.348392	8.951	92.6137	-0.000123114	-0.509645	9.29514	92.5894	-0.000169162	-0.708898	9.22102	93.3596	-0.000100115	-0.626742
156	9.96129	94.251	-0.00023424	-0.588546	8.86583	92.5097	-0.000173564	-0.482732	8.07493	92.6994	-0.000161715	-0.511968	9.38927	93.3077	-0.000194373	-0.680278	7.97553	92.5356	-0.000163404	-0.347936	8.95066	92.6102	-0.000123504	-0.509644	9.29493	92.5873	-0.000168222	-0.7075	9.22101	93.3595	-0.000100741	-0.625403
156.5	9.96085	94.2468	-0.000233887	-0.586147	8.86526	92.5037	-0.000173818	-0.482902	8.07451	92.6945	-0.000162179	-0.51315	9.38884	93.3034	-0.000195199	-0.67836	7.97511	92.5307	-0.000162516	-0.348401	8.95029	92.6063	-0.00012334	-0.509166	9.29451	92.5831	-0.000167228	-0.707196	9.22089	93.3583	-0.000100889	-0.625801
157	9.96014	94.2401	-0.00023357	-0.581925	8.86454	92.4962	-0.000173982	-0.482931	8.07411	92.6899	-0.00016238	-0.512115	9.38837	93.2987	-0.000195988	-0.676488	7.97452	92.5239	-0.00016173	-0.34783	8.94998	92.6031	-0.000123119	-0.507668	9.29411	92.5791	-0.000166188	-0.706309	9.22046	93.354	-0.000100931	-0.624711
157.5	9.9592	94.2312	-0.00023364	-0.577911	8.86387	92.4892	-0.000173896	-0.483986	8.07373	92.6856	-0.000162359	-0.511298	9.3877	93.2921	-0.000196549	-0.674688	7.97386	92.5162	-0.000161258	-0.347598	8.94972	92.6004	-0.00012347	-0.504293	9.29353	92.5733	-0.000164683	-0.705446	9.21988	93.3481	-0.000101349	-0.623544
158	9.95824	94.2221	-0.000234063	-0.573883	8.86346	92.4849	-0.000174047	-0.482656	8.07308	92.6781	-0.000162211	-0.510062	9.38697	93.2848	-0.000196985	-0.672577	7.97346	92.5116	-0.000160765	-0.346924	8.9493	92.5961	-0.000124285	-0.501282	9.2928	92.5661	-0.000162886	-0.705176	9.21947	93.344	-0.000102378	-0.623437
158.5	9.95753	94.2154	-0.000234757	-0.570415	8.86318	92.482	-0.000174458	-0.482248	8.07248	92.6712	-0.000162227	-0.509032	9.38639	93.279	-0.000197574	-0.670878	7.97309	92.5073	-0.000160327	-0.347406	8.94869	92.5898	-0.000124957	-0.49907	9.29234	92.5615	-0.00016155	-0.704791	9.21918	93.341	-0.000103844	-0.623564
159	9.95704	94.2108	-0.000235953	-0.565622	8.86265	92.4765	-0.000175549	-0.48266	8.07192	92.6648	-0.000162252	-0.507698	9.38569	93.2721	-0.0001985	-0.667595	7.97254	92.5009	-0.000160435	-0.347004	8.94817	92.5844	-0.000125133	-0.494538	9.29178	92.5559	-0.000160822	-0.704837	9.21899	93.3391	-0.000105391	-0.623277
159.5	9.95641	94.2048	-0.000237862	-0.5618	8.862	92.4697	-0.000177237	-0.481864	8.07128	92.6575	-0.000162302	-0.506693	9.38501	93.2653	-0.000199769	-0.666744	7.97186	92.493	-0.000160979	-0.345792	8.94778	92.5804	-0.000124933	-0.491802	9.29114	92.5495	-0.000160129	-0.705444	9.21871	93.3363	-0.000106551	-0.623249
160	9.95554	94.1966	-0.00024016	-0.558347	8.86148	92.4643	-0.000178683	-0.479588	8.07061	92.6498	-0.0001625	-0.50575	9.3844	93.2593	-0.000200938	-0.664385	7.97124	92.4858	-0.000161469	-0.344262	8.94743	92.5767	-0.000125023	-0.486982	9.29056	92.5438	-0.00015922	-0.704395	9.21831	93.3322	-0.000107277	-0.622268
160.5	9.95477	94.1893	-0.000242478	-0.555043	8.86086	92.4578	-0.000179764	-0.477528	8.07023	92.6454	-0.000162538	-0.505221	9.38373	93.2526	-0.00020193	-0.661511	7.97057	92.478	-0.000161683	-0.342773	8.9472	92.5744	-0.000125405	-0.483061	9.29024	92.5406	-0.000158411	-0.704118	9.21774	93.3264	-0.000107951	-0.621928
161	9.95403	94.1823	-0.000244432	-0.55192	8.86037	92.4527	-0.000180835	-0.477016	8.06974	92.6398	-0.000162464	-0.504727	9.38325	93.2478	-0.000202829	-0.659579	7.97013	92.4729	-0.000161733	-0.341863	8.94684	92.5706	-0.000125703	-0.480712	9.28996	92.5378	-0.000157487	-0.702505	9.21721	93.3211	-0.000108873	-0.620161
161.5	9.95341	94.1764	-0.000246109	-0.548065	8.86003	92.4491	-0.000182063	-0.476801	8.06922	92.6338	-0.000162165	-0.504621	9.38267	93.2421	-0.000203813	-0.656239	7.96994	92.4707	-0.000161866	-0.340257	8.94635	92.5656	-0.000125465	-0.477918	9.28949	92.5331	-0.000156339	-0.700976	9.21699	93.3188	-0.000110062	-0.617943
162	9.95274	94.1701	-0.00024788	-0.544862	8.8595	92.4436	-0.000183254	-0.476864	8.06868	92.6276	-0.000162008	-0.504183	9.38195	93.2349	-0.000204925	-0.655412	7.96936	92.464	-0.000162179	-0.338721	8.94584	92.5603	-0.000125319	-0.475832	9.28886	92.5268	-0.000155609	-0.698607	9.21671	93.316	-0.000111469	-0.61578
162.5	9.95191	94.1622	-0.000249737	-0.541704	8.85875	92.4358	-0.000184696	-0.476415	8.06792	92.6189	-0.00016245	-0.50292	9.38123	93.2278	-0.000206242	-0.653167	7.96868	92.4561	-0.000162809	-0.337739	8.94543	92.556	-0.000126136	-0.474011	9.28808	92.5191	-0.000155356	-0.695356	9.2164	93.3129	-0.000113358	-0.614374
163	9.95101	94.1537	-0.000251751	-0.539772	8.85811	92.4291	-0.000186718	-0.476637	8.06734	92.6122	-0.000163278	-0.500906	9.3806	93.2215	-0.000208103	-0.651877	7.96809	92.4493	-0.000163677	-0.33717	8.94505	92.5521	-0.000127619	-0.473757	9.28747	92.513	-0.000155523	-0.694827	9.21594	93.3082	-0.000115698	-0.61322
163.5	9.95028	94.1468	-0.000253941	-0.53814	8.85763	92.4241	-0.000189355	-0.478138	8.06689	92.6071	-0.000164242	-0.499594	9.37995	93.215	-0.000210298	-0.650878	7.96762	92.4438	-0.000164658	-0.336632	8.9446	92.5475	-0.000128833	-0.474856	9.28715	92.5098	-0.00015608	-0.694513	9.21544	93.3031	-0.000117999	-0.612048
164	9.94965	94.1408	-0.000256202	-0.536977	8.8571	92.4186	-0.000192021	-0.47864	8.06642	92.6017	-0.000165188	-0.498443	9.37941	93.2097	-0.000212245	-0.649851	7.96722	92.4392	-0.000165609	-0.335858	8.94421	92.5434	-0.000129204	-0.476324	9.28693	92.5076	-0.00015662	-0.694593	9.21516	93.3003	-0.000119682	-0.61108
164.5	9.94902	94.1349	-0.000258183	-0.536868	8.85656	92.4129	-0.00019399	-0.479029	8.06615	92.5986	-0.000165477	-0.499487	9.37879	93.2035	-0.000213671	-0.649151	7.96695	92.436	-0.000166415	-0.335825	8.94406	92.5419	-0.000129226	-0.477909	9.28651	92.5034	-0.000156289	-0.695982	9.21502	93.2989	-0.000120727	-0.610688
165	9.94842	94.1292	-0.000259484	-0.536636	8.85615	92.4087	-0.00019545	-0.477432	8.06598	92.5966	-0.00016497	-0.498361	9.37829	93.1985	-0.000214509	-0.647064	7.96652	92.431	-0.000166594	-0.335272	8.94385	92.5397	-0.000129192	-0.479806	9.28614	92.4997	-0.000155017	-0.695659	9.21496	93.2983	-0.000121242	-0.608847
165.5	9.94758	94.1212	-0.000260368	-0.537617	8.85573	92.4043	-0.000197073	-0.476655	8.06568	92.5932	-0.000163627	-0.497901	9.37776	93.1933	-0.000214819	-0.646641	7.96593	92.4242	-0.000166098	-0.334708	8.94333	92.5343	-0.000128959	-0.481313	9.28584	92.4967	-0.000153095	-0.696342	9.21475	93.2962	-0.00012154	-0.606722
166	9.94667	94.1126	-0.000261435	-0.539069	8.85505	92.3972	-0.000199007	-0.47801	8.06503	92.5857	-0.000161771	-0.499827	9.37706	93.1863	-0.000214734	-0.647769	7.96556	92.4199	-0.000165064	-0.33457	8.9427	92.5278	-0.000128165	-0.48394	9.28531	92.4915	-0.000151048	-0.697233	9.21415	93.2901	-0.000121761	-0.605985
166.5	9.94582	94.1046	-0.000262727	-0.539797	8.85438	92.3902	-0.00020069	-0.477345	8.06448	92.5794	-0.000159839	-0.501433	9.37638	93.1796	-0.000214705	-0.648449	7.96517	92.4154	-0.000163284	-0.334963	8.94232	92.5239	-0.000127317	-0.486053	9.28463	92.4847	-0.000149215	-0.697337	9.21357	93.2842	-0.000122184	-0.605504
167	9.94496	94.0965	-0.00026413	-0.540543	8.85369	92.383	-0.000201877	-0.477621	8.06413	92.5754	-0.000157837	-0.503215	9.37569	93.1727	-0.000214911	-0.650079	7.96465	92.4093	-0.000161023	-0.335133	8.9421	92.5216	-0.00012671	-0.488555	9.28416	92.48	-0.000147592	-0.696931	9.21319	93.2804	-0.000122586	-0.606538
167.5	9.94404	94.0877	-0.000265276	-0.541015	8.85297	92.3755	-0.000202751	-0.478944	8.06372	92.5707	-0.00015598	-0.50474	9.37497	93.1656	-0.000215429	-0.651334	7.96415	92.4035	-0.000158861	-0.335277	8.94201	92.5207	-0.000126325	-0.489249	9.28404	92.4788	-0.000146144	-0.695514	9.21307	93.2792	-0.000122612	-0.606791
168	9.94322	94.08	-0.000266146	-0.540518	8.85242	92.3697	-0.000203837	-0.479903	8.06323	92.565	-0.000154801	-0.503833	9.37442	93.1601	-0.000216359	-0.651426	7.96369	92.3982	-0.00015703	-0.334931	8.94165	92.5169	-0.000126417	-0.490478	9.28365	92.4749	-0.000145212	-0.694994	9.21289	93.2773	-0.000122441	-0.607854
168.5	9.94245	94.0727	-0.000267181	-0.540229	8.85198	92.3651	-0.000205338	-0.480374	8.0629	92.5613	-0.000153985	-0.503885	9.3739	93.1549	-0.000217701	-0.651225	7.96315	92.3919	-0.000155626	-0.333389	8.94114	92.5117	-0.000126942	-0.491903	9.28314	92.4698	-0.000144525	-0.694131	9.21242	93.2726	-0.000122597	-0.608356
169	9.9417	94.0656	-0.000268677	-0.538159	8.8513	92.3581	-0.000207213	-0.479347	8.06229	92.5543	-0.000152961	-0.502095	9.37319	93.1479	-0.000219491	-0.648798	7.96266	92.3862	-0.000154817	-0.331551	8.94066	92.5067	-0.000127431	-0.492293	9.28266	92.4651	-0.000143903	-0.692072	9.21175	93.2658	-0.000123469	-0.607656
169.5	9.9409	94.058	-0.000270572	-0.536737	8.8505	92.3497	-0.000209364	-0.479102	8.06161	92.5464	-0.000151975	-0.499321	9.37245	93.1405	-0.000221268	-0.645958	7.96212	92.38	-0.000154269	-0.328463	8.94035	92.5035	-0.000127994	-0.491845	9.28232	92.4617	-0.000143155	-0.689011	9.21138	93.262	-0.000124946	-0.606207
170	9.93999	94.0494	-0.000272672	-0.535662	8.84975	92.3419	-0.000211773	-0.477418	8.06111	92.5407	-0.000151556	-0.497478	9.37183	93.1343	-0.000223003	-0.641904	7.96151	92.3729	-0.000153517	-0.32548	8.94002	92.5001	-0.000129245	-0.491382	9.28179	92.4564	-0.000142563	-0.687024	9.21114	93.2596	-0.000126897	-0.605422
170.5	9.93923	94.0422	-0.000274774	-0.534711	8.84913	92.3354	-0.000214422	-0.475274	8.06044	92.533	-0.000151588	-0.494248	9.3711	93.1271	-0.000225189	-0.637989	7.96106	92.3677	-0.00015318	-0.32317	8.93941	92.4938	-0.00013079	-0.491691	9.2812	92.4505	-0.00014219	-0.685562	9.21069	93.2551	-0.000128972	-0.603365
171	9.93835	94.0339	-0.000277104	-0.533804	8.84834	92.3272	-0.000217529	-0.4733	8.05982	92.5259	-0.000152262	-0.491498	9.37024	93.1185	-0.000227862	-0.634913	7.96054	92.3617	-0.000153192	-0.320397	8.93882	92.4876	-0.000132543	-0.491384	9.28057	92.4442	-0.000142534	-0.683725	9.21003	93.2484	-0.000130794	-0.602057
171.5	9.93741	94.025	-0.000279906	-0.534314	8.84751	92.3185	-0.000220707	-0.473873	8.05927	92.5196	-0.000153185	-0.490973	9.36927	93.1089	-0.000230729	-0.633602	7.95986	92.3538	-0.000152937	-0.319006	8.93839	92.4832	-0.000134273	-0.491608	9.2799	92.4376	-0.00014337	-0.682193	9.20948	93.2428	-0.000132334	-0.601938
172	9.93652	94.0166	-0.000282929	-0.532555	8.84677	92.3108	-0.000223455	-0.473507	8.05869	92.5129	-0.000153872	-0.488816	9.36859	93.1021	-0.000233513	-0.630971	7.959	92.3438	-0.000152478	-0.316872	8.93817	92.4809	-0.000135876	-0.490266	9.27935	92.4321	-0.000143811	-0.679369	9.2092	93.24	-0.000134137	-0.60034
172.5	9.93573	94.0091	-0.000285935	-0.531026	8.84631	92.306	-0.000226073	-0.471887	8.05828	92.5082	-0.000154716	-0.48662	9.36811	93.0974	-0.000236129	-0.628581	7.95841	92.3369	-0.000152048	-0.314791	8.93783	92.4774	-0.000137187	-0.488734	9.27912	92.4298	-0.000143486	-0.676475	9.20883	93.2362	-0.000136096	-0.598433
173	9.935	94.0022	-0.000288743	-0.530976	8.84583	92.301	-0.000229084	-0.471962	8.05805	92.5056	-0.000155373	-0.484731	9.36759	93.0922	-0.00023862	-0.628645	7.95807	92.333	-0.000151409	-0.31501	8.93745	92.4735	-0.000138396	-0.48972	9.27902	92.4288	-0.00014315	-0.674481	9.20843	93.2322	-0.000138058	-0.596328
173.5	9.93426	93.9952	-0.000291509	-0.529116	8.84531	92.2955	-0.000232628	-0.471197	8.05799	92.5049	-0.000155297	-0.480938	9.36704	93.0867	-0.000241141	-0.626989	7.95803	92.3325	-0.000150938	-0.313253	8.93712	92.4701	-0.000139495	-0.48926	9.27889	92.4275	-0.000143232	-0.670391	9.20815	93.2293	-0.00013983	-0.593285
174	9.93352	93.9882	-0.000294602	-0.529045	8.84467	92.2889	-0.000236446	-0.471074	8.05766	92.5011	-0.000154819	-0.478854	9.36657	93.0821	-0.000243684	-0.625952	7.95801	92.3323	-0.000151065	-0.311363	8.93692	92.468	-0.000141043	-0.490006	9.27852	92.4238	-0.000143616	-0.666988	9.20802	93.228	-0.000141258	-0.590852
174.5	9.9328	93.9814	-0.000298054	-0.530661	8.84415	92.2834	-0.000240231	-0.471673	8.05729	92.4969	-0.000154649	-0.476044	9.366	93.0764	-0.00024637	-0.624926	7.95798	92.332	-0.000150917	-0.310431	8.93651	92.4637	-0.000143234	-0.491376	9.27822	92.4208	-0.000144189	-0.665593	9.20767	93.2245	-0.000142944	-0.589165
175	9.93198	93.9736	-0.000301783	-0.534013	8.84358	92.2775	-0.000243718	-0.471363	8.05703	92.4939	-0.000154519	-0.474076	9.36523	93.0688	-0.000249352	-0.624517	7.95765	92.3281	-0.000150343	-0.309733	8.93617	92.4602	-0.000145668	-0.494522	9.2778	92.4167	-0.000144879	-0.66514	9.20726	93.2203	-0.000144991	-0.588424
175.5	9.93112	93.9655	-0.000305504	-0.536313	8.84299	92.2713	-0.00024687	-0.470067	8.05655	92.4884	-0.000153862	-0.472302	9.3644	93.0605	-0.000252484	-0.622575	7.95714	92.3222	-0.000149696	-0.308966	8.93589	92.4573	-0.000147747	-0.497032	9.27729	92.4116	-0.000145269	-0.662881	9.20695	93.2172	-0.000146733	-0.58726
176	9.93025	93.9573	-0.000309386	-0.536396	8.84231	92.2642	-0.000249716	-0.468464	8.05585	92.4803	-0.000152905	-0.46928	9.36357	93.0523	-0.000255463	-0.61914	7.9567	92.3171	-0.000148859	-0.306132	8.93528	92.451	-0.000149127	-0.498783	9.27675	92.4062	-0.000145048	-0.659487	9.20661	93.2137	-0.000148042	-0.584705
176.5	9.92935	93.9488	-0.000313582	-0.538155	8.8414	92.2547	-0.000252366	-0.468553	8.05541	92.4753	-0.00015172	-0.467957	9.36263	93.0429	-0.00025832	-0.616874	7.95613	92.3105	-0.000147842	-0.304459	8.93462	92.4442	-0.000150098	-0.499758	9.27638	92.4025	-0.000144491	-0.658188	9.20601	93.2077	-0.000148622	-0.583539
177	9.92836	93.9394	-0.000318228	-0.540478	8.8406	92.2464	-0.000254811	-0.469351	8.05512	92.4719	-0.000150299	-0.467444	9.36174	93.0341	-0.000260911	-0.614347	7.95555	92.3038	-0.000146915	-0.304588	8.93417	92.4395	-0.000151104	-0.501002	9.2759	92.3977	-0.000143771	-0.657435	9.2054	93.2015	-0.000149249	-0.583844
177.5	9.92723	93.9287	-0.000323158	-0.539236	8.83972	92.2372	-0.000257476	-0.468625	8.05459	92.4659	-0.000149183	-0.468018	9.36097	93.0264	-0.000263628	-0.611564	7.95503	92.2977	-0.000146258	-0.304	8.9336	92.4336	-0.000152584	-0.500963	9.27533	92.392	-0.000143307	-0.655907	9.2049	93.1964	-0.000150759	-0.583485
178	9.92616	93.9186	-0.000328322	-0.536715	8.83869	92.2265	-0.000260803	-0.467065	8.05386	92.4575	-0.000149227	-0.466605	9.36018	93.0186	-0.00026686	-0.607513	7.95445	92.291	-0.000145616	-0.3032	8.93287	92.4261	-0.000154371	-0.499529	9.27477	92.3865	-0.000143202	-0.65356	9.20415	93.1888	-0.000152842	-0.581388
178.5	9.92515	93.909	-0.000333543	-0.535385	8.83767	92.2158	-0.000264638	-0.468402	8.05318	92.4497	-0.000149899	-0.465746	9.35921	93.0089	-0.000270584	-0.606309	7.95371	92.2824	-0.000145472	-0.304046	8.93242	92.4214	-0.000156192	-0.500254	9.27436	92.3824	-0.000143196	-0.65269	9.20353	93.1826	-0.000154837	-0.581342
179	9.92414	93.8995	-0.000338415	-0.53473	8.83676	92.2063	-0.000268654	-0.471349	8.05258	92.4428	-0.000150818	-0.46565	9.35826	92.9995	-0.000274668	-0.606503	7.9532	92.2765	-0.000145508	-0.305362	8.93192	92.4163	-0.000158417	-0.500705	9.27381	92.3769	-0.00014328	-0.655198	9.2032	93.1792	-0.0001566	-0.582808
179.5	9.92307	93.8893	-0.000343011	-0.532125	8.83611	92.1996	-0.000272839	-0.471493	8.05217	92.4381	-0.000151703	-0.465151	9.35745	92.9914	-0.000279135	-0.60482	7.95308	92.2751	-0.000145397	-0.304465	8.93147	92.4116	-0.000161115	-0.49981	9.27334	92.3722	-0.000143786	-0.655157	9.20296	93.1768	-0.000158772	-0.583383
180	9.92201	93.8793	-0.000347974	-0.528887	8.83557	92.1939	-0.000277469	-0.472605	8.05184	92.4343	-0.00015295	-0.464336	9.35672	92.9842	-0.000284029	-0.603777	7.95281	92.272	-0.000145827	-0.303825	8.93117	92.4085	-0.000164134	-0.50018	9.27312	92.37	-0.000145072	-0.655559	9.20252	93.1723	-0.000161409	-0.58326
180.5	9.92099	93.8697	-0.000353401	-0.525964	8.8348	92.1859	-0.000282732	-0.473482	8.05133	92.4284	-0.000154832	-0.462667	9.356	92.977	-0.000289412	-0.602013	7.95232	92.2663	-0.000147428	-0.303917	8.93098	92.4065	-0.000167183	-0.498824	9.27296	92.3684	-0.000147107	-0.654742	9.20204	93.1675	-0.00016443	-0.582828
181	9.91995	93.8598	-0.000359225	-0.523371	8.83382	92.1757	-0.000288121	-0.474296	8.05087	92.4232	-0.000156822	-0.461084	9.35528	92.9699	-0.000294734	-0.600804	7.95187	92.2611	-0.000149902	-0.303305	8.93048	92.4014	-0.000170144	-0.497693	9.27248	92.3637	-0.000149339	-0.654814	9.2014	93.161	-0.000167562	-0.582789
181.5	9.91882	93.8491	-0.000365132	-0.519805	8.83254	92.1623	-0.000293088	-0.474879	8.05055	92.4195	-0.000158487	-0.459521	9.35432	92.9603	-0.000299908	-0.599246	7.95121	92.2534	-0.00015246	-0.30251	8.9298	92.3943	-0.00017311	-0.495553	9.27177	92.3566	-0.000150924	-0.655355	9.20072	93.1541	-0.00017089	-0.581236
182	9.9176	93.8376	-0.000370741	-0.516158	8.83128	92.1492	-0.000297576	-0.473572	8.05005	92.4137	-0.000159507	-0.45747	9.35332	92.9504	-0.000304949	-0.596279	7.9505	92.2452	-0.000154362	-0.301068	8.92914	92.3875	-0.000176078	-0.491568	9.27101	92.349	-0.000151656	-0.653044	9.20022	93.1491	-0.000174279	-0.579289
182.5	9.91643	93.8265	-0.000375644	-0.512898	8.83048	92.1408	-0.000301942	-0.472521	8.04947	92.4071	-0.000160053	-0.45565	9.35244	92.9417	-0.000309559	-0.592783	7.95019	92.2416	-0.000155149	-0.299908	8.9285	92.3809	-0.000178507	-0.488763	9.27043	92.3432	-0.000152145	-0.649947	9.19966	93.1434	-0.000177099	-0.576911
183	9.91533	93.8161	-0.000379877	-0.510379	8.82976	92.1333	-0.000306206	-0.47103	8.0491	92.4028	-0.00016038	-0.454388	9.35144	92.9317	-0.000313739	-0.590176	7.94982	92.2373	-0.000155097	-0.298874	8.92799	92.3756	-0.000180786	-0.484536	9.27009	92.3399	-0.000152492	-0.646697	9.19919	93.1386	-0.000179472	-0.575012
183.5	9.91435	93.8068	-0.000384051	-0.508379	8.8292	92.1274	-0.000310437	-0.470537	8.04892	92.4008	-0.000160465	-0.453669	9.35057	92.9231	-0.000318137	-0.589451	7.94943	92.2327	-0.000154819	-0.296804	8.92759	92.3715	-0.0001833	-0.481781	9.27001	92.3391	-0.000152898	-0.644764	9.19895	93.1362	-0.000181878	-0.57323
184	9.91333	93.7972	-0.000388657	-0.50646	8.8286	92.1212	-0.000314554	-0.470798	8.04854	92.3964	-0.000160527	-0.453295	9.34984	92.9158	-0.000323142	-0.588525	7.94915	92.2295	-0.000154749	-0.295305	8.92721	92.3675	-0.000185902	-0.480514	9.26967	92.3357	-0.000153663	-0.641968	9.19852	93.1318	-0.000184245	-0.571158
184.5	9.91208	93.7854	-0.000393415	-0.504	8.82785	92.1134	-0.000318469	-0.470066	8.04822	92.3927	-0.000161101	-0.452932	9.34898	92.9073	-0.000328528	-0.587478	7.94881	92.2256	-0.000154932	-0.293527	8.92683	92.3636	-0.000188859	-0.477744	9.26929	92.3319	-0.000154533	-0.639259	9.19819	93.1285	-0.000186437	-0.570714
185	9.91077	93.773	-0.000398069	-0.501167	8.82694	92.1039	-0.000322414	-0.469472	8.04785	92.3885	-0.000161683	-0.453872	9.34807	92.8982	-0.000334102	-0.585082	7.94836	92.2203	-0.000155168	-0.291599	8.92636	92.3587	-0.000191909	-0.475233	9.26897	92.3287	-0.000155462	-0.63712	9.19764	93.1229	-0.000188831	-0.569689
185.5	9.90939	93.7599	-0.000402672	-0.499557	8.82585	92.0925	-0.000326501	-0.469476	8.04726	92.3817	-0.000161487	-0.454521	9.3471	92.8886	-0.000339834	-0.583694	7.94782	92.2141	-0.000155639	-0.290369	8.9257	92.3519	-0.000194762	-0.473435	9.2685	92.324	-0.000156561	-0.635941	9.19692	93.1156	-0.000191667	-0.569245
186	9.90809	93.7476	-0.000407461	-0.498495	8.82469	92.0804	-0.000330702	-0.470191	8.04638	92.3716	-0.000161043	-0.456215	9.34599	92.8776	-0.000345671	-0.583352	7.94742	92.2094	-0.000156257	-0.28897	8.92497	92.3443	-0.000197665	-0.473839	9.26779	92.3169	-0.000157849	-0.635541	9.19613	93.1076	-0.000194522	-0.569137
186.5	9.90696	93.7369	-0.000412286	-0.496923	8.82362	92.0692	-0.000335271	-0.469432	8.04561	92.3628	-0.000161079	-0.455654	9.34473	92.865	-0.000351694	-0.580981	7.94684	92.2027	-0.00015694	-0.287801	8.92431	92.3375	-0.000201032	-0.473395	9.26734	92.3125	-0.000159037	-0.633376	9.1955	93.1013	-0.000197704	-0.568328
187	9.90595	93.7274	-0.000417122	-0.493572	8.82259	92.0585	-0.000340549	-0.467361	8.04513	92.3573	-0.000161775	-0.454758	9.3435	92.8528	-0.000358025	-0.578088	7.94637	92.1972	-0.000158072	-0.286911	8.92365	92.3307	-0.000204776	-0.472701	9.26697	92.3088	-0.000160171	-0.631598	9.19504	93.0966	-0.000201374	-0.56615
187.5	9.90493	93.7177	-0.000422066	-0.490996	8.82163	92.0485	-0.000346463	-0.46412	8.04494	92.3551	-0.000162904	-0.453532	9.34251	92.843	-0.000364614	-0.57494	7.94603	92.1933	-0.000159532	-0.286098	8.92307	92.3247	-0.000208631	-0.473009	9.26649	92.304	-0.000161476	-0.629159	9.19449	93.091	-0.000205117	-0.563693
188	9.90358	93.7049	-0.000427236	-0.488379	8.82057	92.0374	-0.000352492	-0.460044	8.04436	92.3484	-0.000164265	-0.451432	9.34152	92.8331	-0.000371443	-0.572385	7.9455	92.1872	-0.000160635	-0.285015	8.9224	92.3178	-0.00021268	-0.473367	9.26589	92.298	-0.000163105	-0.627494	9.19389	93.085	-0.000208661	-0.560739
188.5	9.90217	93.6916	-0.00043264	-0.485564	8.81936	92.0248	-0.00035835	-0.455485	8.04368	92.3406	-0.000165517	-0.449573	9.34034	92.8214	-0.000378572	-0.570364	7.94475	92.1785	-0.000161518	-0.283994	8.92169	92.3104	-0.000216668	-0.473972	9.26521	92.2912	-0.000164767	-0.626766	9.1931	93.077	-0.000212212	-0.558621
189	9.90073	93.678	-0.000438187	-0.482226	8.81818	92.0125	-0.00036389	-0.449237	8.0432	92.3351	-0.000166686	-0.445279	9.33918	92.8099	-0.000385716	-0.568304	7.94411	92.171	-0.000162377	-0.282796	8.92098	92.3031	-0.00022016	-0.473651	9.26459	92.2851	-0.000166007	-0.62523	9.19234	93.0693	-0.000215826	-0.556054
189.5	9.89924	93.6639	-0.000443513	-0.479286	8.81711	92.0013	-0.000369432	-0.443173	8.04274	92.3298	-0.000167849	-0.441703	9.33799	92.7981	-0.000392542	-0.56503	7.94363	92.1655	-0.000163243	-0.281629	8.92037	92.2967	-0.000223419	-0.473275	9.26418	92.281	-0.000167094	-0.624425	9.19165	93.0623	-0.000219657	-0.554838
190	9.89796	93.6518	-0.000448641	-0.477707	8.81613	91.9911	-0.000375918	-0.437828	8.04226	92.3243	-0.00016886	-0.440226	9.33678	92.786	-0.000399284	-0.562679	7.94322	92.1607	-0.0001643	-0.281152	8.91969	92.2897	-0.000227036	-0.472972	9.26384	92.2776	-0.000168577	-0.62424	9.1909	93.0547	-0.000223932	-0.554315
190.5	9.89695	93.6422	-0.000453985	-0.477086	8.81507	91.98	-0.000383566	-0.433884	8.04184	92.3195	-0.000169948	-0.437977	9.33571	92.7754	-0.000406275	-0.560856	7.94303	92.1585	-0.000165847	-0.280611	8.91914	92.284	-0.000230935	-0.472849	9.26336	92.2728	-0.00017071	-0.624384	9.19034	93.049	-0.000228446	-0.554749
191	9.89583	93.6316	-0.000459762	-0.47661	8.81385	91.9673	-0.000391474	-0.431083	8.04136	92.314	-0.000171324	-0.436939	9.33459	92.7643	-0.000413409	-0.559779	7.94259	92.1534	-0.000167495	-0.279886	8.91851	92.2775	-0.00023516	-0.473177	9.26287	92.2679	-0.000173141	-0.623922	9.18979	93.0435	-0.00023292	-0.555301
191.5	9.89437	93.6178	-0.000465884	-0.474647	8.8126	91.9542	-0.00039885	-0.429082	8.04081	92.3077	-0.000172877	-0.43388	9.33323	92.7508	-0.000420795	-0.55781	7.94197	92.1462	-0.000169102	-0.278487	8.91763	92.2684	-0.000239491	-0.472346	9.26226	92.2619	-0.000175602	-0.621574	9.18909	93.0364	-0.000237174	-0.554644
192	9.89264	93.6014	-0.000472073	-0.473291	8.81135	91.9412	-0.000405685	-0.428452	8.04022	92.3009	-0.00017397	-0.432607	9.33179	92.7364	-0.000428632	-0.554934	7.94138	92.1393	-0.000170797	-0.277168	8.91672	92.259	-0.000243873	-0.472427	9.2616	92.2553	-0.000177657	-0.618498	9.18833	93.0287	-0.000240967	-0.55541
192.5	9.89111	93.5869	-0.000477944	-0.472291	8.81019	91.9291	-0.000412154	-0.42847	8.03956	92.2933	-0.00017496	-0.433057	9.33038	92.7224	-0.000436469	-0.554265	7.94072	92.1317	-0.000172112	-0.276777	8.91585	92.25	-0.00024837	-0.47208	9.26115	92.2508	-0.000179503	-0.617336	9.18764	93.0217	-0.000244626	-0.555681
193	9.88966	93.5732	-0.000483693	-0.47118	8.80898	91.9165	-0.00041833	-0.42819	8.03913	92.2884	-0.000175529	-0.431426	9.32913	92.71	-0.00044407	-0.553414	7.94025	92.1262	-0.00017307	-0.275622	8.91527	92.244	-0.000252632	-0.471067	9.26062	92.2455	-0.00018118	-0.614419	9.18686	93.0138	-0.000248056	-0.554924
193.5	9.88821	93.5595	-0.000489595	-0.469827	8.80783	91.9045	-0.000424585	-0.427981	8.03893	92.2861	-0.00017526	-0.430006	9.32797	92.6985	-0.000451329	-0.552643	7.93975	92.1204	-0.000173933	-0.27443	8.91475	92.2386	-0.000256406	-0.469254	9.25994	92.2387	-0.000182644	-0.611769	9.18608	93.0059	-0.000251232	-0.553382
194	9.88675	93.5457	-0.000495978	-0.468354	8.80662	91.8918	-0.000431249	-0.427458	8.03853	92.2815	-0.00017467	-0.427888	9.32664	92.6853	-0.000458494	-0.549528	7.93926	92.1148	-0.000174816	-0.272655	8.91404	92.2313	-0.000260122	-0.467074	9.25943	92.2337	-0.000184038	-0.608585	9.18541	92.9991	-0.000254846	-0.551762
194.5	9.8854	93.5329	-0.00050292	-0.46761	8.80536	91.8787	-0.00043827	-0.425566	8.03794	92.2747	-0.000174637	-0.424914	9.32524	92.6714	-0.000466021	-0.546808	7.9388	92.1094	-0.000175611	-0.27039	8.91328	92.2234	-0.000264457	-0.465247	9.25911	92.2305	-0.000185968	-0.604794	9.18469	92.9918	-0.000259394	-0.550131
195	9.88396	93.5193	-0.000510326	-0.46835	8.80395	91.864	-0.000445468	-0.42456	8.03733	92.2677	-0.000175689	-0.42311	9.32383	92.6573	-0.000474352	-0.545785	7.9383	92.1036	-0.000176797	-0.269659	8.91249	92.2152	-0.000269504	-0.462911	9.25866	92.226	-0.000188392	-0.603213	9.18394	92.9842	-0.000264742	-0.548219
195.5	9.8824	93.5045	-0.000517615	-0.46988	8.80253	91.8492	-0.000452848	-0.423284	8.03677	92.2613	-0.000177356	-0.420794	9.3225	92.6441	-0.000483547	-0.544254	7.93779	92.0977	-0.000178271	-0.269677	8.91162	92.2062	-0.000275149	-0.461528	9.25809	92.2203	-0.000190823	-0.602158	9.18313	92.976	-0.000270127	-0.54707
196	9.88079	93.4893	-0.000524266	-0.470415	8.80108	91.834	-0.000460332	-0.423087	8.03614	92.2541	-0.000178906	-0.419703	9.32104	92.6296	-0.000492869	-0.542689	7.93726	92.0915	-0.000179591	-0.2702	8.91076	92.1973	-0.000281024	-0.460912	9.25748	92.2142	-0.000193344	-0.60159	9.18226	92.9672	-0.000275342	-0.546929
196.5	9.87914	93.4737	-0.000530747	-0.469729	8.79964	91.819	-0.000467666	-0.422185	8.03553	92.2471	-0.000180582	-0.417871	9.31943	92.6136	-0.000501902	-0.540171	7.9366	92.0839	-0.00018079	-0.269522	8.90989	92.1883	-0.000287077	-0.460808	9.25678	92.2073	-0.000196004	-0.601404	9.18134	92.9579	-0.000280333	-0.546326
197	9.87746	93.4578	-0.000537539	-0.468206	8.79829	91.8049	-0.000475203	-0.421998	8.03503	92.2413	-0.000182491	-0.415173	9.31783	92.5977	-0.000510811	-0.539227	7.93604	92.0774	-0.000182415	-0.268068	8.90907	92.1798	-0.000293239	-0.459906	9.25617	92.2012	-0.000198951	-0.601329	9.18048	92.9492	-0.000285475	-0.545301
197.5	9.87595	93.4435	-0.000544893	-0.467588	8.797	91.7915	-0.000483322	-0.423925	8.03458	92.2361	-0.000184515	-0.415166	9.31644	92.5839	-0.00052005	-0.538783	7.93558	92.0721	-0.000184706	-0.267895	8.90827	92.1716	-0.000299453	-0.459795	9.25561	92.1956	-0.000202434	-0.603261	9.17968	92.9411	-0.00029111	-0.544058
198	9.8745	93.4298	-0.000552844	-0.465993	8.79543	91.7751	-0.000491993	-0.425062	8.03404	92.2299	-0.000186664	-0.41503	9.31502	92.5698	-0.000529709	-0.537258	7.93507	92.0661	-0.000187332	-0.267321	8.90739	92.1624	-0.000305766	-0.46	9.25505	92.19	-0.000206394	-0.603895	9.17877	92.9319	-0.000297565	-0.543716
198.5	9.87287	93.4144	-0.000561276	-0.463093	8.79377	91.7578	-0.000500823	-0.426473	8.03339	92.2225	-0.000189291	-0.414363	9.31343	92.554	-0.000539805	-0.534479	7.93452	92.0598	-0.000190137	-0.264543	8.9065	92.1532	-0.000312406	-0.458513	9.25439	92.1835	-0.000210511	-0.602715	9.17783	92.9224	-0.000304667	-0.541538
199	9.8711	93.3976	-0.000569715	-0.460092	8.79232	91.7426	-0.00050968	-0.425516	8.03278	92.2155	-0.000191887	-0.412297	9.31183	92.5381	-0.000550138	-0.53141	7.93402	92.054	-0.000192549	-0.26109	8.90558	92.1437	-0.000319021	-0.456201	9.25389	92.1785	-0.000214578	-0.59967	9.17707	92.9147	-0.000311786	-0.537251
199.5	9.86926	93.3802	-0.000577875	-0.459666	8.79104	91.7293	-0.000518534	-0.425933	8.03214	92.2081	-0.000194052	-0.411093	9.31019	92.5218	-0.000560693	-0.53041	7.9333	92.0456	-0.000194561	-0.258928	8.90466	92.1342	-0.00032554	-0.453985	9.25327	92.1723	-0.00021849	-0.596904	9.17634	92.9073	-0.000318565	-0.535099
200	9.86742	93.3628	-0.000586046	-0.459089	8.78955	91.7137	-0.000527662	-0.425614	8.03156	92.2015	-0.000196006	-0.409846	9.30836	92.5036	-0.000571702	-0.527934	7.93264	92.0379	-0.000196425	-0.257344	8.90365	92.1238	-0.000332151	-0.451316	9.2526	92.1656	-0.000222431	-0.593007	9.17547	92.8985	-0.000325182	-0.533741
200.5	9.86576	93.3471	-0.000594463	-0.458539	8.78795	91.697	-0.000536762	-0.424786	8.0309	92.1939	-0.000197982	-0.408934	9.30654	92.4855	-0.000583096	-0.525303	7.93217	92.0325	-0.000198097	-0.255934	8.9025	92.1119	-0.000338942	-0.448976	9.25192	92.1589	-0.000226472	-0.587378	9.17447	92.8883	-0.000331771	-0.53383
201	9.86408	93.3312	-0.000603311	-0.457604	8.78633	91.6801	-0.000545843	-0.423043	8.0304	92.1882	-0.00020001	-0.406459	9.30485	92.4687	-0.000594855	-0.522276	7.93164	92.0263	-0.000199759	-0.25411	8.90149	92.1014	-0.000345866	-0.445812	9.25129	92.1526	-0.000230521	-0.582423	9.17351	92.8786	-0.000338291	-0.53255
201.5	9.86241	93.3154	-0.000612551	-0.456176	8.7846	91.6621	-0.000554923	-0.421697	8.03012	92.1849	-0.000202052	-0.403901	9.30324	92.4527	-0.00060681	-0.519262	7.93106	92.0196	-0.000201546	-0.252908	8.90069	92.0931	-0.000352762	-0.443488	9.25066	92.1463	-0.000234768	-0.578196	9.17262	92.8696	-0.000344903	-0.530897
202	9.86055	93.2978	-0.000622175	-0.454105	8.78282	91.6435	-0.000564197	-0.419477	8.02978	92.181	-0.000204027	-0.401812	9.30149	92.4353	-0.000618862	-0.515914	7.93054	92.0136	-0.000203594	-0.251656	8.89974	92.0833	-0.000359821	-0.441743	9.24997	92.1394	-0.000239579	-0.574211	9.1715	92.8583	-0.000351981	-0.529375
202.5	9.85859	93.2792	-0.000632072	-0.450739	8.78113	91.6259	-0.000573661	-0.416497	8.02915	92.1738	-0.000206074	-0.398448	9.29957	92.4163	-0.000631333	-0.509755	7.92998	92.0071	-0.000205946	-0.248522	8.89853	92.0708	-0.000367265	-0.438219	9.2492	92.1318	-0.000244827	-0.568644	9.17024	92.8455	-0.000359411	-0.526782
203	9.85655	93.2599	-0.000642095	-0.44704	8.77948	91.6087	-0.000583279	-0.413306	8.02835	92.1646	-0.000207992	-0.395084	9.29755	92.3962	-0.000644561	-0.50405	7.92921	91.9981	-0.000208369	-0.245251	8.89719	92.0569	-0.000374903	-0.435911	9.24835	92.1233	-0.000249933	-0.563947	9.16887	92.8316	-0.00036696	-0.523101
203.5	9.85454	93.2409	-0.000652032	-0.445092	8.77773	91.5904	-0.00059317	-0.411243	8.02755	92.1554	-0.000209817	-0.392448	9.29541	92.3749	-0.000658181	-0.500427	7.92849	91.9898	-0.000210739	-0.243398	8.89587	92.0433	-0.000382521	-0.435921	9.24755	92.1153	-0.000254674	-0.561541	9.1677	92.8198	-0.000374609	-0.519835
204	9.85277	93.2242	-0.000661928	-0.440584	8.77593	91.5716	-0.000603272	-0.407806	8.02677	92.1465	-0.000211687	-0.388952	9.29348	92.3557	-0.000671631	-0.494819	7.92785	91.9824	-0.000213126	-0.240284	8.89466	92.0307	-0.000390239	-0.433663	9.24677	92.1076	-0.000259257	-0.556196	9.16669	92.8096	-0.000382377	-0.514766
204.5	9.8509	93.2065	-0.000671955	-0.436845	8.77427	91.5543	-0.000613593	-0.404318	8.02606	92.1383	-0.000213526	-0.38566	9.29163	92.3373	-0.00068487	-0.490086	7.92724	91.9753	-0.000215427	-0.236594	8.89345	92.0182	-0.000398237	-0.432292	9.24606	92.1005	-0.00026366	-0.551555	9.16568	92.7993	-0.000390283	-0.510265
205	9.84894	93.1879	-0.000682316	-0.432196	8.77252	91.536	-0.000624268	-0.401453	8.02546	92.1314	-0.000215692	-0.3817	9.28979	92.3191	-0.000698351	-0.484895	7.9266	91.9679	-0.000217696	-0.232937	8.8923	92.0063	-0.000406437	-0.430522	9.24535	92.0934	-0.000268328	-0.547235	9.16462	92.7886	-0.000398385	-0.507313
205.5	9.84683	93.168	-0.000693165	-0.427764	8.77051	91.5151	-0.000635468	-0.39904	8.02488	92.1248	-0.000218336	-0.377376	9.28768	92.2981	-0.000712561	-0.479111	7.92581	91.9587	-0.000220111	-0.22956	8.89121	91.995	-0.000414799	-0.428326	9.24451	92.085	-0.000273432	-0.543628	9.16339	92.7762	-0.00040702	-0.503488
206	9.8447	93.1478	-0.000704545	-0.4232	8.7684	91.493	-0.000646801	-0.397823	8.02414	92.1163	-0.000221333	-0.374707	9.28546	92.276	-0.000727438	-0.474634	7.92504	91.9498	-0.000222832	-0.226561	8.88996	91.9821	-0.000423453	-0.427718	9.24349	92.0749	-0.000278884	-0.541535	9.16186	92.7607	-0.000416288	-0.50002
206.5	9.84247	93.1267	-0.000715975	-0.418738	8.76632	91.4713	-0.000658611	-0.396895	8.0232	92.1055	-0.000224566	-0.372968	9.28323	92.2539	-0.00074268	-0.468695	7.92426	91.9407	-0.000225719	-0.223731	8.88863	91.9683	-0.000432216	-0.425555	9.24245	92.0645	-0.00028446	-0.538866	9.16042	92.7461	-0.000425938	-0.496014
207	9.84022	93.1054	-0.000727308	-0.414331	8.76431	91.4504	-0.00067093	-0.395539	8.02248	92.0972	-0.000227856	-0.370533	9.28097	92.2314	-0.000758161	-0.462939	7.92359	91.9329	-0.000228794	-0.220668	8.88732	91.9548	-0.000441057	-0.423629	9.24162	92.0563	-0.000290146	-0.537689	9.15918	92.7335	-0.000435705	-0.491868
207.5	9.83792	93.0837	-0.000738803	-0.411424	8.76237	91.4301	-0.000683511	-0.395006	8.02204	92.0922	-0.000230998	-0.368127	9.27856	92.2075	-0.000773752	-0.45887	7.92295	91.9255	-0.000231902	-0.218097	8.88603	91.9414	-0.000450092	-0.422237	9.24086	92.0487	-0.000295624	-0.536858	9.15796	92.7212	-0.000445382	-0.489024
208	9.83574	93.063	-0.000750807	-0.407298	8.76035	91.409	-0.000696075	-0.393481	8.02155	92.0866	-0.000234177	-0.365303	9.27619	92.1839	-0.00078922	-0.454204	7.92244	91.9196	-0.000235142	-0.215482	8.8848	91.9287	-0.000459216	-0.421629	9.24008	92.0409	-0.000300744	-0.535061	9.1568	92.7094	-0.000454654	-0.484854
208.5	9.83371	93.0438	-0.000763182	-0.403831	8.75845	91.3892	-0.000708709	-0.392246	8.02087	92.0788	-0.000237247	-0.36369	9.2739	92.1611	-0.000804759	-0.450606	7.92193	91.9137	-0.000238585	-0.214115	8.8836	91.9163	-0.00046833	-0.420805	9.23934	92.0335	-0.000305782	-0.534445	9.15558	92.6971	-0.000463637	-0.481448
209	9.83149	93.0228	-0.000775239	-0.399727	8.75646	91.3685	-0.000721243	-0.39004	8.02035	92.0728	-0.00024052	-0.360915	9.27163	92.1386	-0.000820778	-0.445154	7.92146	91.9082	-0.00024164	-0.212113	8.88244	91.9043	-0.000477868	-0.419142	9.23852	92.0254	-0.000310936	-0.53264	9.15438	92.6849	-0.000472845	-0.477117
209.5	9.82911	93.0003	-0.000787146	-0.396676	8.75431	91.346	-0.000733858	-0.387596	8.01969	92.0652	-0.000243932	-0.357928	9.26925	92.1149	-0.000837393	-0.440594	7.92071	91.8995	-0.000244435	-0.209365	8.88107	91.8901	-0.000488117	-0.418219	9.23752	92.0154	-0.000316273	-0.530138	9.15305	92.6715	-0.000482521	-0.474176
210	9.82663	92.9768	-0.000799876	-0.392243	8.75204	91.3223	-0.000747257	-0.384933	8.01874	92.0543	-0.000247099	-0.355942	9.26668	92.0894	-0.000854198	-0.436801	7.91985	91.8895	-0.000247614	-0.206259	8.8794	91.8728	-0.000498866	-0.416363	9.23643	92.0046	-0.000322075	-0.527893	9.15145	92.6553	-0.000492552	-0.472494
210.5	9.82419	92.9538	-0.000813431	-0.38826	8.74972	91.2981	-0.000761424	-0.381626	8.01783	92.0439	-0.000249992	-0.354214	9.26397	92.0625	-0.000871034	-0.433345	7.91898	91.8795	-0.000251097	-0.204326	8.87762	91.8544	-0.000510021	-0.414926	9.23532	91.9935	-0.000328048	-0.524948	9.14988	92.6394	-0.000503028	-0.471238
211	9.82166	92.9298	-0.000827478	-0.384422	8.74738	91.2737	-0.000776124	-0.37952	8.01712	92.0357	-0.000252988	-0.352907	9.2611	92.0339	-0.000888086	-0.430601	7.91813	91.8696	-0.000254559	-0.203122	8.87602	91.8379	-0.000521616	-0.412785	9.23429	91.9832	-0.000334299	-0.524462	9.14833	92.6237	-0.000514474	-0.470465
211.5	9.81926	92.9071	-0.000841775	-0.380861	8.74508	91.2497	-0.000790841	-0.378009	8.01661	92.0299	-0.000256382	-0.349993	9.25837	92.0068	-0.000905751	-0.427111	7.91742	91.8614	-0.000258165	-0.200835	8.87463	91.8235	-0.000533841	-0.409883	9.23336	91.974	-0.000340937	-0.522842	9.14678	92.608	-0.000527103	-0.468593
212	9.81686	92.8844	-0.000856159	-0.379348	8.7428	91.2259	-0.000805493	-0.375924	8.01588	92.0215	-0.000259995	-0.348209	9.25581	91.9814	-0.000923962	-0.425244	7.91668	91.8528	-0.000261885	-0.199005	8.87309	91.8076	-0.000546663	-0.407512	9.23246	91.965	-0.000347729	-0.521406	9.14525	92.5925	-0.000540222	-0.467819
212.5	9.81442	92.8613	-0.000870515	-0.375612	8.74049	91.2018	-0.000820128	-0.373138	8.01524	92.0141	-0.000263718	-0.345095	9.2533	91.9564	-0.000942425	-0.423322	7.9159	91.8437	-0.000265526	-0.197223	8.8714	91.7901	-0.000559797	-0.403553	9.23159	91.9564	-0.000354485	-0.518743	9.14375	92.5773	-0.000553334	-0.466655
213	9.81184	92.8369	-0.000884731	-0.371648	8.73807	91.1766	-0.000834957	-0.369204	8.01442	92.0047	-0.000267354	-0.340844	9.25061	91.9297	-0.000960854	-0.420486	7.91527	91.8364	-0.000269072	-0.194869	8.86982	91.7737	-0.000573401	-0.398521	9.23058	91.9463	-0.000360864	-0.516537	9.14215	92.5611	-0.00056633	-0.463321
213.5	9.8091	92.811	-0.000899057	-0.366801	8.73538	91.1485	-0.000850123	-0.365826	8.01338	91.9928	-0.000271066	-0.336638	9.24762	91.9	-0.000979077	-0.416926	7.91447	91.8271	-0.00027292	-0.192326	8.86808	91.7557	-0.000587442	-0.394901	9.22934	91.9339	-0.00036731	-0.513519	9.14034	92.5428	-0.000579426	-0.460173
214	9.80621	92.7836	-0.000913916	-0.361539	8.73274	91.1209	-0.00086623	-0.361949	8.01231	91.9805	-0.000275106	-0.332201	9.24439	91.8679	-0.000997539	-0.412451	7.91346	91.8154	-0.000277296	-0.188111	8.8662	91.7363	-0.000601913	-0.389504	9.22808	91.9214	-0.000374623	-0.509563	9.13836	92.5227	-0.000593003	-0.456051
214.5	9.80338	92.7569	-0.000929325	-0.356312	8.72997	91.092	-0.000883391	-0.357841	8.01133	91.9692	-0.000279592	-0.329436	9.2412	91.8362	-0.00101638	-0.407202	7.91253	91.8046	-0.000282315	-0.185158	8.86446	91.7183	-0.000616909	-0.384629	9.22688	91.9094	-0.000382841	-0.504804	9.13647	92.5036	-0.000607526	-0.451582
215	9.80064	92.7309	-0.000945316	-0.349739	8.72737	91.0649	-0.000901563	-0.353308	8.01056	91.9604	-0.000284516	-0.327131	9.23807	91.8051	-0.00103564	-0.401243	7.91159	91.7937	-0.000287655	-0.181704	8.86271	91.7002	-0.000632557	-0.379732	9.22574	91.8981	-0.000391759	-0.498968	9.13477	92.4864	-0.000623133	-0.445655
215.5	9.79792	92.7052	-0.000961906	-0.342915	8.72474	91.0375	-0.00092013	-0.34865	8.00984	91.9521	-0.000289651	-0.324101	9.23503	91.7749	-0.00105536	-0.394786	7.91072	91.7836	-0.000293	-0.179166	8.86081	91.6805	-0.000648869	-0.375081	9.22467	91.8874	-0.000400931	-0.493434	9.13304	92.4689	-0.000639297	-0.439761
216	9.79498	92.6774	-0.000979045	-0.336529	8.72191	91.0079	-0.000938725	-0.343311	8.00907	91.9433	-0.000294519	-0.319633	9.23202	91.745	-0.0010757	-0.388067	7.90989	91.774	-0.000298192	-0.175516	8.85894	91.6611	-0.000665353	-0.370681	9.22368	91.8776	-0.000409899	-0.486688	9.13133	92.4516	-0.000655948	-0.434516
216.5	9.79211	92.6502	-0.000996646	-0.331152	8.71909	90.9785	-0.000957764	-0.338507	8.00833	91.9348	-0.000299127	-0.315708	9.22901	91.715	-0.0010967	-0.380824	7.909	91.7637	-0.000303353	-0.171352	8.85715	91.6426	-0.000681685	-0.365056	9.22256	91.8664	-0.000418773	-0.479728	9.12955	92.4335	-0.000673076	-0.428067
217	9.78941	92.6247	-0.00101442	-0.325968	8.71641	90.9506	-0.000977203	-0.333744	8.00748	91.925	-0.000303876	-0.312295	9.22574	91.6826	-0.00111812	-0.37321	7.90833	91.7559	-0.000308696	-0.169416	8.85515	91.6219	-0.000698066	-0.36081	9.2214	91.8548	-0.000427836	-0.474018	9.12758	92.4136	-0.000690539	-0.421755
217.5	9.78653	92.5974	-0.00103236	-0.320815	8.71365	90.9218	-0.000996828	-0.326787	8.0065	91.9138	-0.000308988	-0.308035	9.2222	91.6474	-0.0011398	-0.365941	7.90754	91.7467	-0.00031435	-0.166537	8.85292	91.5989	-0.000714703	-0.357538	9.22003	91.8412	-0.000437273	-0.468846	9.12542	92.3917	-0.000708258	-0.415771
218	9.78298	92.5638	-0.0010509	-0.314006	8.71046	90.8885	-0.00101659	-0.317793	8.00554	91.9028	-0.00031429	-0.30226	9.21865	91.6121	-0.00116192	-0.357976	7.90641	91.7336	-0.000320228	-0.161969	8.85055	91.5743	-0.000731681	-0.353733	9.21848	91.8258	-0.000447131	-0.462638	9.12319	92.3691	-0.000726454	-0.409636
218.5	9.77947	92.5306	-0.00107023	-0.309595	8.70725	90.855	-0.0010369	-0.31033	8.00446	91.8904	-0.000319743	-0.298432	9.2152	91.5778	-0.00118446	-0.351295	7.90527	91.7204	-0.000326098	-0.158565	8.84812	91.5492	-0.000749592	-0.35226	9.21707	91.8117	-0.00045758	-0.458284	9.12096	92.3466	-0.000745196	-0.405598
219	9.77613	92.499	-0.00109024	-0.305135	8.70409	90.822	-0.00105797	-0.302541	8.00337	91.8779	-0.000325422	-0.295924	9.21165	91.5425	-0.00120724	-0.345199	7.90424	91.7084	-0.000332064	-0.154701	8.84583	91.5255	-0.000768545	-0.349706	9.21567	91.7978	-0.000468654	-0.454294	9.11854	92.3221	-0.000764298	-0.401242
219.5	9.77305	92.4699	-0.00111068	-0.299628	8.70103	90.7901	-0.00107931	-0.293555	8.00236	91.8663	-0.000331103	-0.293887	9.20795	91.5058	-0.00123042	-0.340042	7.90333	91.6979	-0.000337961	-0.151445	8.8436	91.5024	-0.000788194	-0.346792	9.21422	91.7833	-0.000480137	-0.450202	9.11607	92.2971	-0.000783824	-0.39703
220	9.76998	92.4408	-0.00113114	-0.294073	8.69801	90.7586	-0.0011008	-0.283704	8.00146	91.8559	-0.000336658	-0.290935	9.20432	91.4697	-0.00125406	-0.333925	7.90245	91.6877	-0.000343777	-0.147357	8.84133	91.4789	-0.000808085	-0.344242	9.21286	91.7698	-0.000491798	-0.446018	9.11383	92.2744	-0.000803733	-0.391408
220.5	9.76663	92.4091	-0.00115174	-0.287455	8.69497	90.7268	-0.00112265	-0.274565	8.00066	91.8467	-0.000342395	-0.28769	9.20062	91.4329	-0.00127789	-0.32797	7.90158	91.6776	-0.000349768	-0.142222	8.83909	91.4558	-0.000828226	-0.340814	9.21161	91.7573	-0.000503635	-0.440927	9.11161	92.2519	-0.000824183	-0.386001
221	9.76329	92.3775	-0.00117256	-0.281936	8.69164	90.6921	-0.00114507	-0.266613	7.99985	91.8374	-0.000348366	-0.285127	9.19685	91.3955	-0.00130184	-0.322666	7.90063	91.6666	-0.000356203	-0.138019	8.83663	91.4303	-0.000849084	-0.337107	9.21042	91.7455	-0.00051582	-0.437027	9.10929	92.2284	-0.000845234	-0.380806
221.5	9.75982	92.3447	-0.00119403	-0.275377	8.6881	90.6552	-0.00116787	-0.259049	7.99884	91.8259	-0.000354436	-0.282965	9.19297	91.3569	-0.00132604	-0.315992	7.89949	91.6533	-0.000362927	-0.135023	8.83409	91.404	-0.00087085	-0.332033	9.20887	91.73	-0.0005286	-0.432404	9.10684	92.2036	-0.000867073	-0.375506
222	9.75614	92.3099	-0.00121606	-0.267734	8.68435	90.616	-0.00119108	-0.250998	7.99757	91.8113	-0.000360603	-0.279173	9.18897	91.3171	-0.00135064	-0.30973	7.89826	91.6391	-0.000369705	-0.131201	8.83136	91.3758	-0.000893383	-0.32686	9.20695	91.7109	-0.000542079	-0.427748	9.10418	92.1767	-0.000889632	-0.36881
222.5	9.75244	92.2749	-0.00123869	-0.259918	8.68053	90.5762	-0.00121465	-0.243565	7.99635	91.7973	-0.000367099	-0.275082	9.18489	91.2766	-0.00137584	-0.301419	7.897	91.6244	-0.000376509	-0.126711	8.82861	91.3473	-0.000916443	-0.321742	9.20512	91.6927	-0.000555917	-0.422088	9.10149	92.1494	-0.000912987	-0.36147
223	9.74871	92.2396	-0.00126191	-0.25295	8.67673	90.5365	-0.00123874	-0.236898	7.99527	91.7849	-0.000374136	-0.271721	9.18078	91.2358	-0.00140155	-0.29397	7.89591	91.6118	-0.000383443	-0.123117	8.82581	91.3184	-0.000939585	-0.316929	9.20338	91.6753	-0.000570073	-0.416756	9.09869	92.1211	-0.000937083	-0.355334
223.5	9.74487	92.2033	-0.0012856	-0.246489	8.67309	90.4985	-0.00126324	-0.230002	7.99431	91.7739	-0.000381406	-0.267544	9.17654	91.1936	-0.00142763	-0.286658	7.8949	91.6001	-0.000390579	-0.11933	8.82296	91.2889	-0.000962479	-0.311257	9.20182	91.6598	-0.000584445	-0.412234	9.0959	92.0928	-0.000961807	-0.348203
224	9.74107	92.1673	-0.00130937	-0.240636	8.66946	90.4607	-0.00128818	-0.222085	7.99322	91.7613	-0.000388522	-0.263121	9.17218	91.1503	-0.00145371	-0.279285	7.89385	91.5879	-0.000397935	-0.115362	8.8202	91.2603	-0.00098583	-0.304985	9.20027	91.6444	-0.000599047	-0.406365	9.09296	92.0631	-0.000987218	-0.341449
224.5	9.73712	92.1299	-0.00133349	-0.233901	8.66553	90.4197	-0.00131372	-0.21443	7.99213	91.7488	-0.000395677	-0.258013	9.16768	91.1056	-0.00147972	-0.271723	7.89267	91.5742	-0.000405512	-0.109566	8.81755	91.2329	-0.00101	-0.297714	9.19859	91.6276	-0.000613981	-0.399748	9.08991	92.0322	-0.00101329	-0.33338
225	9.7331	92.0919	-0.00135818	-0.22674	8.66149	90.3775	-0.00133994	-0.206054	7.99088	91.7345	-0.000403057	-0.253252	9.16318	91.0608	-0.00150588	-0.263345	7.89129	91.5582	-0.000413647	-0.103732	8.81465	91.2029	-0.00103494	-0.28925	9.19674	91.6092	-0.000629176	-0.392059	9.08682	92.0009	-0.00104002	-0.3253
225.5	9.72899	92.053	-0.00138302	-0.220228	8.65741	90.3349	-0.00136625	-0.198961	7.98939	91.7174	-0.000410679	-0.249552	9.15855	91.0148	-0.00153254	-0.254364	7.88969	91.5396	-0.000422114	-0.0989784	8.8114	91.1693	-0.00106032	-0.281192	9.1947	91.5889	-0.000644677	-0.385974	9.08368	91.9691	-0.00106747	-0.317635
226	9.72473	92.0127	-0.00140787	-0.212168	8.6534	90.2931	-0.0013926	-0.190484	7.98798	91.7012	-0.000418501	-0.244576	9.1537	90.9666	-0.00155984	-0.245717	7.88828	91.5233	-0.000430415	-0.0942811	8.80816	91.1357	-0.00108629	-0.270485	9.19272	91.5692	-0.000660925	-0.37954	9.08034	91.9353	-0.00109568	-0.308635
226.5	9.72038	91.9715	-0.00143419	-0.203173	8.64912	90.2484	-0.00141977	-0.181036	7.98679	91.6875	-0.000426315	-0.238998	9.14895	90.9194	-0.00158751	-0.235269	7.88711	91.5097	-0.000438777	-0.0885094	8.80472	91.1001	-0.00111283	-0.260171	9.19072	91.5492	-0.00067799	-0.370699	9.07709	91.9024	-0.0011247	-0.30075
227	9.716	91.9301	-0.00146213	-0.195003	8.64474	90.2027	-0.00144766	-0.173475	7.98569	91.6749	-0.000434249	-0.235185	9.14428	90.873	-0.00161517	-0.225513	7.88594	91.4961	-0.000447458	-0.0837919	8.80133	91.0651	-0.00114032	-0.250293	9.18872	91.5293	-0.000695717	-0.363954	9.07401	91.8712	-0.00115447	-0.292623
227.5	9.71162	91.8887	-0.00149098	-0.185588	8.64053	90.1588	-0.00147573	-0.165815	7.98451	91.6613	-0.000442284	-0.230733	9.13958	90.8263	-0.00164305	-0.215545	7.88482	91.4831	-0.000456303	-0.078721	8.79797	91.0303	-0.00116867	-0.240574	9.18667	91.5089	-0.00071378	-0.357686	9.07066	91.8373	-0.00118513	-0.283779
228	9.70737	91.8484	-0.00151985	-0.176587	8.63624	90.114	-0.0015038	-0.157745	7.98313	91.6455	-0.000450434	-0.225138	9.13472	90.778	-0.00167139	-0.205912	7.88357	91.4686	-0.000465228	-0.0727488	8.7945	90.9944	-0.00119749	-0.230608	9.18461	91.4884	-0.000732135	-0.350464	9.06724	91.8027	-0.00121693	-0.273697
228.5	9.70288	91.806	-0.00154871	-0.168826	8.6317	90.0667	-0.00153197	-0.150086	7.98167	91.6287	-0.00045896	-0.220337	9.12967	90.7278	-0.00170005	-0.197321	7.88218	91.4525	-0.000474269	-0.0682782	8.79097	90.9579	-0.00122667	-0.221519	9.18246	91.467	-0.000750785	-0.343857	9.06363	91.7661	-0.00124961	-0.263997
229	9.69823	91.762	-0.00157787	-0.160914	8.62689	90.0165	-0.00156022	-0.143315	7.9801	91.6107	-0.000467881	-0.214553	9.12445	90.676	-0.00172936	-0.189165	7.88059	91.434	-0.000483455	-0.0641807	8.7872	90.9189	-0.00125627	-0.215331	9.18009	91.4434	-0.00076993	-0.336952	9.05981	91.7274	-0.00128312	-0.255607
229.5	9.69332	91.7155	-0.0016076	-0.151531	8.62213	89.9668	-0.00158859	-0.1352	7.97864	91.594	-0.000476848	-0.208094	9.11906	90.6224	-0.00175922	-0.179696	7.87895	91.415	-0.000492807	-0.0593847	8.78316	90.8771	-0.00128671	-0.208341	9.17754	91.418	-0.000789293	-0.329962	9.05578	91.6866	-0.00131754	-0.245371
230	9.68844	91.6693	-0.00163771	-0.141671	8.61748	89.9183	-0.00161739	-0.127477	7.97744	91.5802	-0.000485775	-0.201889	9.1137	90.5691	-0.00178914	-0.17027	7.87743	91.3974	-0.000502517	-0.0541049	8.77908	90.8349	-0.00131801	-0.201523	9.17508	91.3935	-0.000809046	-0.322302	9.05182	91.6466	-0.00135281	-0.235013
230.5	9.68359	91.6234	-0.00166829	-0.132813	8.61266	89.868	-0.00164693	-0.119227	7.97612	91.565	-0.000495057	-0.19668	9.10835	90.516	-0.0018192	-0.160859	7.87608	91.3817	-0.000512735	-0.0490644	8.77518	90.7945	-0.00134982	-0.196159	9.17284	91.3711	-0.000829664	-0.313912	9.04791	91.607	-0.00138895	-0.226886
231	9.67869	91.5771	-0.00169923	-0.121778	8.60781	89.8174	-0.00167729	-0.110314	7.97462	91.5478	-0.0005046	-0.191329	9.10302	90.463	-0.0018495	-0.150678	7.87472	91.3659	-0.000523401	-0.0449005	8.77138	90.7552	-0.00138214	-0.190287	9.1705	91.3478	-0.000851185	-0.306472	9.0439	91.5664	-0.00142619	-0.218804
231.5	9.67355	91.5284	-0.00173057	-0.110718	8.60279	89.765	-0.0017082	-0.102453	7.9731	91.5304	-0.000514007	-0.185625	9.09752	90.4083	-0.00187994	-0.140457	7.87322	91.3485	-0.000534218	-0.0401711	8.76756	90.7157	-0.00141518	-0.185513	9.16808	91.3237	-0.000873185	-0.299577	9.03962	91.523	-0.00146459	-0.209636
232	9.66846	91.4803	-0.00176228	-0.099393	8.59755	89.7103	-0.00173928	-0.0928641	7.97164	91.5136	-0.000523169	-0.17941	9.09201	90.3536	-0.00191053	-0.129127	7.87169	91.3308	-0.000544892	-0.0343498	8.76337	90.6723	-0.00144874	-0.178177	9.16553	91.2983	-0.000895518	-0.290691	9.03516	91.4779	-0.00150398	-0.199518
232.5	9.66326	91.4311	-0.00179462	-0.0905596	8.59221	89.6546	-0.00177062	-0.0854593	7.96999	91.4947	-0.00053238	-0.174743	9.08637	90.2975	-0.00194152	-0.119219	7.87001	91.3113	-0.00055564	-0.0288088	8.7588	90.625	-0.00148287	-0.171197	9.16273	91.2704	-0.000918326	-0.282715	9.03055	91.4312	-0.0015444	-0.189952
233	9.65785	91.3799	-0.00182783	-0.0807308	8.58674	89.5975	-0.00180261	-0.0771305	7.96825	91.4747	-0.000541737	-0.169305	9.08044	90.2386	-0.00197354	-0.108279	7.86814	91.2896	-0.000566624	-0.0232318	8.75412	90.5766	-0.00151765	-0.163316	9.15993	91.2425	-0.000941781	-0.276048	9.02573	91.3824	-0.00158603	-0.180272
233.5	9.65227	91.3271	-0.00186167	-0.0702797	8.58135	89.5413	-0.00183585	-0.0685989	7.96646	91.4541	-0.000551804	-0.161992	9.0742	90.1766	-0.00200667	-0.097149	7.8662	91.2671	-0.000578181	-0.0176749	8.74943	90.5281	-0.00155339	-0.154736	9.15708	91.2142	-0.000966205	-0.268945	9.02088	91.3333	-0.00162898	-0.169922
234	9.64666	91.274	-0.00189601	-0.0608162	8.57579	89.4833	-0.00186991	-0.0598577	7.96483	91.4354	-0.000562784	-0.155173	9.06809	90.1159	-0.00204055	-0.0861055	7.86443	91.2465	-0.000590577	-0.0124245	8.74482	90.4804	-0.00159031	-0.147476	9.15404	91.1839	-0.000991499	-0.2613	9.01604	91.2843	-0.00167295	-0.15804
234.5	9.64064	91.2171	-0.00193126	-0.0506374	8.56994	89.4222	-0.00190424	-0.048968	7.96324	91.4172	-0.000574309	-0.148474	9.06203	90.0557	-0.0020753	-0.073907	7.86282	91.2279	-0.000603767	-0.00629203	8.74024	90.433	-0.00162811	-0.139194	9.15102	91.1538	-0.00101743	-0.25294	9.01108	91.2341	-0.00171826	-0.146311
235	9.63464	91.1603	-0.00196751	-0.0398566	8.56422	89.3625	-0.00193908	-0.0396756	7.96164	91.3988	-0.000586053	-0.142569	9.05601	89.9958	-0.00211055	-0.0621097	7.86115	91.2085	-0.000617266	0.000482236	8.73542	90.3831	-0.00166694	-0.13207	9.148	91.1237	-0.001044	-0.24427	9.00608	91.1835	-0.00176471	-0.135213
235.5	9.62869	91.104	-0.00200454	-0.028778	8.55859	89.3038	-0.00197494	-0.0289557	7.96007	91.3808	-0.000597718	-0.137169	9.04967	89.9328	-0.00214576	-0.0494729	7.85941	91.1883	-0.000630655	0.00738572	8.73038	90.331	-0.00170655	-0.124162	9.145	91.0938	-0.00107125	-0.235476	9.0009	91.131	-0.00181165	-0.124293
236	9.62285	91.0487	-0.00204196	-0.0181829	8.55281	89.2435	-0.00201132	-0.01853	7.9584	91.3616	-0.000609441	-0.132598	9.04319	89.8684	-0.00218108	-0.0374363	7.85755	91.1667	-0.000643695	0.0132867	8.7253	90.2784	-0.00174677	-0.117892	9.14196	91.0635	-0.00109927	-0.225232	8.99554	91.0767	-0.00185907	-0.11242
236.5	9.61675	90.991	-0.00207973	-0.00822271	8.54674	89.1801	-0.00204795	-0.00827175	7.95643	91.339	-0.000621505	-0.128541	9.03662	89.8031	-0.00221687	-0.0264372	7.85559	91.144	-0.000656763	0.0180627	8.7201	90.2246	-0.00178819	-0.111083	9.13878	91.0319	-0.00112828	-0.214985	8.99007	91.0214	-0.00190738	-0.100623
237	9.6105	90.9319	-0.00211823	0.0033087	8.5405	89.115	-0.00208501	0.00305744	7.95431	91.3147	-0.000633995	-0.123658	9.02972	89.7346	-0.00225377	-0.0138872	7.85355	91.1203	-0.000670271	0.0236468	8.71472	90.1689	-0.00183098	-0.102403	9.13528	90.997	-0.00115842	-0.204963	8.98419	90.9618	-0.00195723	-0.0879289
237.5	9.604	90.8704	-0.0021576	0.0123327	8.53423	89.0496	-0.00212319	0.0116104	7.95225	91.291	-0.000646797	-0.120617	9.02273	89.6651	-0.00229204	-0.00284966	7.85141	91.0955	-0.000684411	0.0286349	8.70901	90.1099	-0.00187538	-0.0954093	9.13164	90.9607	-0.0011897	-0.19613	8.97813	90.9005	-0.00200892	-0.078156
238	9.59747	90.8086	-0.00219775	0.0218836	8.52787	88.9833	-0.00216231	0.0209927	7.95032	91.2688	-0.000659789	-0.116383	9.0159	89.5972	-0.00233148	0.00860443	7.84928	91.0708	-0.000699035	0.0325802	8.70325	90.0503	-0.00192151	-0.087688	9.12802	90.9247	-0.00122232	-0.18729	8.97207	90.8391	-0.00206214	-0.066713
238.5	9.59095	90.7469	-0.00223873	0.032187	8.52136	88.9153	-0.00220226	0.0293622	7.94832	91.2459	-0.000672959	-0.112865	9.00898	89.5285	-0.00237172	0.0206623	7.84712	91.0457	-0.000714166	0.036713	8.69766	89.9924	-0.00196914	-0.0804943	9.1244	90.8886	-0.00125599	-0.178555	8.96591	90.7767	-0.00211657	-0.0554321
239	9.58435	90.6845	-0.0022803	0.0447122	8.51474	88.8462	-0.00224314	0.0379175	7.94644	91.2243	-0.000686409	-0.108402	9.00192	89.4583	-0.00241275	0.032733	7.84499	91.021	-0.000729436	0.0404393	8.69194	89.9332	-0.00201764	-0.0709981	9.12074	90.8522	-0.00129025	-0.169745	8.95955	90.7124	-0.00217189	-0.0443037
239.5	9.57764	90.621	-0.00232208	0.0567863	8.50819	88.7779	-0.0022848	0.0466357	7.9446	91.2032	-0.000700239	-0.104443	8.99481	89.3876	-0.00245463	0.0448834	7.84296	90.9974	-0.000744587	0.0454663	8.68598	89.8716	-0.00206641	-0.0616147	9.11708	90.8157	-0.00132485	-0.160307	8.95297	90.6457	-0.00222806	-0.0327343
240	9.57084	90.5566	-0.00236439	0.0680801	8.50148	88.7079	-0.00232683	0.054551	7.94261	91.1803	-0.000714091	-0.101384	8.9876	89.316	-0.00249722	0.0574611	7.84084	90.9728	-0.000759684	0.0502649	8.67997	89.8094	-0.00211561	-0.0526757	9.11324	90.7775	-0.00136001	-0.150976	8.94628	90.578	-0.00228529	-0.0215669
240.5	9.56361	90.4882	-0.00240713	0.0798496	8.49448	88.6348	-0.00236948	0.0640145	7.94053	91.1565	-0.000727587	-0.0977721	8.98017	89.2422	-0.00254047	0.0696223	7.8385	90.9457	-0.000774632	0.0541354	8.67374	89.7449	-0.00216576	-0.0424554	9.10912	90.7364	-0.00139561	-0.140328	8.93949	90.5092	-0.00234406	-0.00978113
241	9.55619	90.418	-0.00245033	0.0913837	8.48728	88.5597	-0.0024133	0.0743915	7.93832	91.1311	-0.000741135	-0.094018	8.97238	89.1647	-0.00258432	0.0825178	7.8361	90.9178	-0.000789627	0.0585073	8.66717	89.677	-0.00221765	-0.0315526	9.1048	90.6934	-0.00143235	-0.128128	8.93241	90.4376	-0.00240473	0.00275373
241.5	9.54882	90.3483	-0.00249402	0.102728	8.47974	88.481	-0.0024586	0.0863077	7.9358	91.1022	-0.00075547	-0.0904333	8.96433	89.0847	-0.00262935	0.0963572	7.83364	90.8893	-0.000805154	0.0633838	8.66014	89.6042	-0.00227175	-0.017868	9.1003	90.6486	-0.00147054	-0.116016	8.92516	90.3642	-0.00246747	0.0159405
242	9.5414	90.2781	-0.00253882	0.113788	8.47228	88.4032	-0.00250525	0.100184	7.93334	91.0739	-0.000770718	-0.0861758	8.95637	89.0056	-0.00267636	0.110819	7.83125	90.8616	-0.000821917	0.0690979	8.65321	89.5325	-0.00232809	-0.00347775	9.09593	90.605	-0.0015104	-0.102964	8.91776	90.2892	-0.00253211	0.030466
242.5	9.53362	90.2045	-0.00258466	0.124538	8.46487	88.3259	-0.00255312	0.114834	7.93109	91.0481	-0.000786388	-0.0832133	8.94835	88.9259	-0.00272487	0.125133	7.8287	90.832	-0.000839467	0.0741957	8.64627	89.4607	-0.00238627	0.0109988	9.09154	90.5613	-0.00155205	-0.0911073	8.91017	90.2124	-0.00259832	0.0443368
243	9.52571	90.1296	-0.00263163	0.136361	8.45726	88.2465	-0.00260246	0.130463	7.92877	91.0215	-0.000802024	-0.0808861	8.94034	88.8463	-0.00277431	0.138591	7.82618	90.8027	-0.000857008	0.0791963	8.63918	89.3873	-0.00244588	0.0264521	9.08701	90.5162	-0.00159513	-0.0792211	8.90242	90.1339	-0.00266583	0.0590222
243.5	9.5178	90.0548	-0.00267965	0.149878	8.44933	88.1637	-0.00265329	0.146682	7.92636	90.9938	-0.000817602	-0.0788266	8.93236	88.767	-0.00282444	0.153221	7.8236	90.7728	-0.000874295	0.0859862	8.63207	89.3138	-0.00250681	0.0444482	9.08227	90.469	-0.00163919	-0.0652814	8.89457	90.0545	-0.00273499	0.0760708
244	9.50991	89.9801	-0.0027281	0.165884	8.44139	88.0809	-0.00270499	0.164875	7.92386	90.9651	-0.000833233	-0.0765115	8.92406	88.6845	-0.00287552	0.170747	7.82116	90.7445	-0.000891657	0.0940852	8.62474	89.2379	-0.00256922	0.0653128	9.07737	90.4202	-0.00168399	-0.0510597	8.88662	89.974	-0.00280569	0.0936518
244.5	9.50165	89.902	-0.00277687	0.18218	8.43337	87.9972	-0.00275759	0.182785	7.92125	90.9351	-0.00084889	-0.0742551	8.91542	88.5987	-0.00292792	0.187597	7.81845	90.7131	-0.000909319	0.102217	8.61691	89.1569	-0.00263342	0.0858747	9.07216	90.3683	-0.00172952	-0.0373421	8.87828	89.8895	-0.00287786	0.111886
245	9.49314	89.8215	-0.00282633	0.197577	8.4252	87.912	-0.00281144	0.200267	7.91865	90.9053	-0.000864998	-0.0742445	8.90645	88.5095	-0.00298194	0.204671	7.81557	90.6796	-0.000927524	0.110404	8.60881	89.0731	-0.00269973	0.105213	9.06674	90.3143	-0.00177645	-0.0242405	8.86935	89.7991	-0.00295159	0.130407
245.5	9.48445	89.7392	-0.00287679	0.213341	8.41669	87.8232	-0.00286708	0.217219	7.91623	90.8775	-0.000881988	-0.0746844	8.89721	88.4177	-0.00303819	0.222682	7.81267	90.646	-0.000946357	0.118852	8.60046	88.9867	-0.00276803	0.124641	9.06136	90.2607	-0.00182531	-0.0105894	8.86019	89.7064	-0.00302748	0.149421
246	9.47583	89.6577	-0.00292821	0.230787	8.40816	87.7341	-0.00292429	0.233784	7.91375	90.849	-0.000899945	-0.0739602	8.88809	88.3271	-0.00309669	0.241851	7.8099	90.6139	-0.000965688	0.127837	8.59206	88.8998	-0.00283849	0.145025	9.05582	90.2055	-0.00187616	0.00407608	8.85109	89.6142	-0.00310551	0.169609
246.5	9.46696	89.5737	-0.00298024	0.248176	8.39933	87.642	-0.00298258	0.251363	7.91093	90.8167	-0.00091831	-0.0729426	8.87893	88.2361	-0.00315651	0.26262	7.80698	90.58	-0.000985407	0.137004	8.58361	88.8124	-0.00291142	0.165199	9.05031	90.1506	-0.00192842	0.0183077	8.84192	89.5214	-0.00318553	0.189612
247	9.458	89.489	-0.00303258	0.265529	8.39027	87.5475	-0.00304212	0.268169	7.908	90.783	-0.000936868	-0.0708875	8.86957	88.143	-0.00321731	0.282849	7.80401	90.5455	-0.00100552	0.14672	8.57516	88.725	-0.00298633	0.184874	9.04469	90.0946	-0.00198185	0.0325026	8.83253	89.4263	-0.00326742	0.210242
247.5	9.449	89.4038	-0.00308517	0.282345	8.38107	87.4515	-0.00310335	0.285066	7.90503	90.7489	-0.000955456	-0.0685072	8.85981	88.0461	-0.00327925	0.303259	7.801	90.5106	-0.00102586	0.155432	8.56657	88.6361	-0.00306308	0.203487	9.03892	90.0372	-0.00203667	0.0470966	8.82282	89.328	-0.00335132	0.230697
248	9.43978	89.3166	-0.00313831	0.30044	8.37203	87.3572	-0.00316629	0.303045	7.90235	90.7182	-0.000974084	-0.0646053	8.85004	87.949	-0.00334277	0.324333	7.798	90.4758	-0.00104623	0.163797	8.55763	88.5436	-0.0031423	0.222281	9.03297	89.9779	-0.00209287	0.0626832	8.81287	89.2273	-0.0034373	0.250649
248.5	9.43035	89.2274	-0.00319186	0.318749	8.36277	87.2605	-0.00323067	0.320582	7.89971	90.6879	-0.00099297	-0.0595676	8.84007	87.8499	-0.00340782	0.344714	7.795	90.441	-0.00106704	0.170927	8.54828	88.4468	-0.00322381	0.241872	9.02696	89.918	-0.00215025	0.0783849	8.80258	89.1231	-0.00352541	0.270716
249	9.42076	89.1366	-0.0032462	0.336054	8.35314	87.16	-0.00329644	0.339414	7.89688	90.6554	-0.00101217	-0.0534303	8.82997	87.7495	-0.00347424	0.366444	7.79192	90.4052	-0.0010882	0.178732	8.53865	88.3472	-0.00330753	0.26183	9.02059	89.8546	-0.00220881	0.0947114	8.79187	89.0146	-0.00361554	0.29139
249.5	9.41102	89.0445	-0.0033017	0.354289	8.34311	87.0554	-0.00336378	0.359191	7.89368	90.6186	-0.00103164	-0.0450418	8.81952	87.6457	-0.00354219	0.388322	7.78868	90.3677	-0.00110945	0.187772	8.52864	88.2436	-0.00339353	0.282429	9.01386	89.7875	-0.0022689	0.111834	8.78089	88.9035	-0.00370746	0.312994
250	9.40094	88.9491	-0.00335789	0.371764	8.33289	86.9488	-0.00343307	0.378243	7.89041	90.5811	-0.00105144	-0.0362824	8.80867	87.5378	-0.00361204	0.410079	7.78507	90.3258	-0.00113071	0.196253	8.51829	88.1365	-0.00348202	0.302672	9.00681	89.7173	-0.00233055	0.128263	8.76962	88.7894	-0.00380115	0.334602
250.5	9.39057	88.851	-0.00341414	0.389674	8.32257	86.8411	-0.003504	0.398164	7.88721	90.5444	-0.00107149	-0.0263876	8.79777	87.4295	-0.00368341	0.432457	7.78149	90.2842	-0.001152	0.204154	8.50775	88.0275	-0.0035731	0.323942	8.99957	89.6452	-0.00239368	0.145113	8.7583	88.6748	-0.00389668	0.356182
251	9.38016	88.7525	-0.00347064	0.409451	8.31205	86.7313	-0.00357616	0.419691	7.88407	90.5083	-0.00109162	-0.0131432	8.78687	87.3212	-0.00375616	0.456159	7.77812	90.2451	-0.00117338	0.214214	8.49708	87.9171	-0.00366675	0.347295	8.99238	89.5736	-0.00245803	0.164336	8.7467	88.5573	-0.00399388	0.381302
251.5	9.36978	88.6543	-0.0035278	0.429456	8.30129	86.619	-0.00364966	0.440947	7.88091	90.472	-0.00111177	0.00168947	8.77571	87.2103	-0.00383018	0.480104	7.77472	90.2057	-0.00119479	0.22529	8.48619	87.8044	-0.00376285	0.370251	8.98515	89.5015	-0.00252346	0.184017	8.73457	88.4345	-0.00409277	0.406084
252	9.35937	88.5558	-0.00358523	0.451618	8.2904	86.5054	-0.00372515	0.463244	7.87751	90.433	-0.00113185	0.0184768	8.76433	87.0972	-0.00390514	0.504377	7.77112	90.1639	-0.00121608	0.237693	8.47515	87.6902	-0.00386151	0.394436	8.9778	89.4283	-0.00258975	0.204631	8.72225	88.3098	-0.00419332	0.431642
252.5	9.34861	88.454	-0.00364251	0.473507	8.27923	86.3888	-0.00380244	0.485166	7.87407	90.3935	-0.00115201	0.0354937	8.7526	86.9806	-0.00398132	0.528931	7.7674	90.1208	-0.00123721	0.247709	8.46354	87.57	-0.00396254	0.418662	8.97019	89.3525	-0.0026569	0.224421	8.70969	88.1826	-0.00429551	0.456413
253	9.33755	88.3493	-0.0037	0.496267	8.26785	86.2701	-0.00388129	0.508191	7.87054	90.353	-0.00117249	0.0528707	8.74058	86.8612	-0.00405903	0.554183	7.76348	90.0753	-0.0012586	0.257581	8.45158	87.4463	-0.00406631	0.442345	8.96205	89.2714	-0.00272586	0.245503	8.69678	88.0519	-0.00439969	0.481398
253.5	9.32615	88.2414	-0.00375876	0.5202	8.256	86.1464	-0.00396157	0.53308	7.86688	90.311	-0.00119357	0.0711525	8.72797	86.7359	-0.00413893	0.579929	7.75954	90.0296	-0.00128089	0.268282	8.43931	87.3193	-0.0041734	0.468869	8.95349	89.1862	-0.00279733	0.268501	8.68339	87.9163	-0.00450665	0.507452
254	9.31466	88.1327	-0.00381879	0.542913	8.24404	86.0217	-0.00404357	0.556836	7.86312	90.2678	-0.00121507	0.0878069	8.71535	86.6105	-0.00422132	0.604422	7.75566	89.9845	-0.00130392	0.276814	8.42689	87.1908	-0.00428395	0.493927	8.94488	89.1004	-0.00287083	0.289768	8.66977	87.7784	-0.00461625	0.532053
254.5	9.30324	88.0247	-0.00387956	0.563959	8.23202	85.8962	-0.00412731	0.580496	7.85944	90.2256	-0.00123661	0.102496	8.70273	86.485	-0.00430571	0.628927	7.75169	89.9385	-0.00132703	0.285205	8.41401	87.0576	-0.00439767	0.519499	8.93625	89.0145	-0.00294592	0.31037	8.65595	87.6385	-0.00472817	0.555983
255	9.29167	87.9152	-0.00394091	0.585514	8.21978	85.7685	-0.00421298	0.604704	7.85574	90.1831	-0.00125823	0.117365	8.68999	86.3584	-0.00439151	0.655298	7.74767	89.8918	-0.00135005	0.29464	8.40093	86.9222	-0.00451396	0.547309	8.92758	88.9281	-0.00302233	0.332246	8.64162	87.4934	-0.00484149	0.581967
255.5	9.27982	87.8031	-0.0040027	0.607897	8.207	85.6352	-0.00430066	0.63021	7.852	90.1401	-0.00128019	0.13149	8.67683	86.2277	-0.00447861	0.682464	7.74365	89.8452	-0.00137325	0.305371	8.38737	86.7819	-0.0046323	0.57434	8.91836	88.8363	-0.00309994	0.354812	8.62701	87.3455	-0.00495603	0.608642
256	9.26765	87.6879	-0.00406474	0.630877	8.19381	85.4975	-0.00438997	0.655776	7.84805	90.0948	-0.0013024	0.145898	8.66322	86.0924	-0.00456734	0.711216	7.73948	89.7968	-0.00139662	0.316755	8.37327	86.636	-0.00475277	0.603587	8.90884	88.7414	-0.00317837	0.378436	8.61198	87.1933	-0.00507209	0.637438
256.5	9.25527	87.5708	-0.00412699	0.65367	8.18046	85.3582	-0.00448019	0.680603	7.84395	90.0477	-0.00132433	0.159092	8.6493	85.9541	-0.00465726	0.738876	7.73501	89.745	-0.0014198	0.328041	8.35881	86.4864	-0.00487538	0.631582	8.8992	88.6454	-0.00325755	0.402226	8.59666	87.0382	-0.00518978	0.666096
257	9.24271	87.452	-0.0041897	0.676926	8.16698	85.2176	-0.00457117	0.706761	7.83981	90.0002	-0.00134574	0.172738	8.63521	85.814	-0.00474829	0.768747	7.7306	89.6938	-0.0014425	0.340209	8.34407	86.3339	-0.00500042	0.660216	8.88948	88.5486	-0.00333738	0.427268	8.58089	86.8785	-0.00530905	0.697181
257.5	9.22984	87.3302	-0.0042527	0.702982	8.15327	85.0745	-0.00466328	0.735169	7.83569	89.9529	-0.00136676	0.187485	8.62102	85.673	-0.00484022	0.801183	7.72641	89.6452	-0.00146479	0.353464	8.32913	86.1793	-0.00512811	0.690179	8.87949	88.4491	-0.00341805	0.454181	8.56498	86.7175	-0.00542991	0.728621
258	9.21695	87.2082	-0.00431624	0.728933	8.13922	84.9279	-0.00475701	0.763188	7.83168	89.9069	-0.00138839	0.200399	8.60655	85.5292	-0.00493359	0.83229	7.72214	89.5956	-0.0014873	0.364008	8.31403	86.0231	-0.00525872	0.720702	8.86928	88.3474	-0.00349985	0.479932	8.54869	86.5525	-0.00555222	0.75985
258.5	9.20411	87.0867	-0.00438085	0.754833	8.12506	84.7802	-0.00485234	0.793325	7.82768	89.861	-0.00141098	0.21425	8.59184	85.383	-0.00502885	0.864867	7.71773	89.5445	-0.00151048	0.375669	8.29831	85.8605	-0.00539243	0.752761	8.85872	88.2422	-0.00358328	0.507786	8.53202	86.3838	-0.00567641	0.792096
259	9.19104	86.9631	-0.00444677	0.779223	8.11064	84.6297	-0.00494937	0.823236	7.82355	89.8135	-0.00143447	0.226142	8.57686	85.2342	-0.00512625	0.896646	7.71324	89.4924	-0.00153439	0.386833	8.28218	85.6936	-0.00552938	0.784331	8.84792	88.1346	-0.00366845	0.534846	8.51505	86.2119	-0.00580234	0.823075
259.5	9.1777	86.8369	-0.00451344	0.804951	8.09577	84.4745	-0.00504838	0.853833	7.81926	89.7643	-0.00145823	0.238779	8.5615	85.0815	-0.00522526	0.929798	7.70876	89.4404	-0.00155856	0.39874	8.2655	85.521	-0.00566918	0.818441	8.83692	88.025	-0.00375493	0.562871	8.49767	86.036	-0.00592946	0.855747
260	9.16423	86.7094	-0.00458056	0.832268	8.08045	84.3147	-0.00514904	0.884795	7.81498	89.7152	-0.00148199	0.251661	8.5458	84.9255	-0.00532542	0.964409	7.70423	89.3878	-0.00158273	0.40998	8.24837	85.3437	-0.00581115	0.853843	8.82584	87.9147	-0.00384208	0.591102	8.47979	85.8549	-0.00605786	0.888597
260.5	9.15066	86.581	-0.00464777	0.860107	8.06482	84.1516	-0.00525076	0.91752	7.81063	89.6652	-0.00150584	0.265095	8.52972	84.7657	-0.00542654	0.999091	7.6995	89.333	-0.00160691	0.422718	8.23077	85.1616	-0.00595469	0.891961	8.81451	87.8018	-0.00392968	0.619915	8.46153	85.6701	-0.00618725	0.921968
261	9.13679	86.4498	-0.00471542	0.888014	8.04899	83.9864	-0.00535353	0.951723	7.8061	89.6132	-0.00152977	0.279408	8.51333	84.6028	-0.00552895	1.03579	7.69455	89.2755	-0.00163128	0.435879	8.21284	84.9761	-0.00609997	0.930995	8.80258	87.683	-0.00401751	0.649986	8.44255	85.4779	-0.00631737	0.956077
261.5	9.1223	86.3127	-0.00478406	0.91704	8.03285	83.818	-0.0054578	0.985125	7.80135	89.5587	-0.00155398	0.29227	8.49642	84.4348	-0.0056329	1.07221	7.68936	89.2153	-0.00165609	0.448186	8.19433	84.7846	-0.00624764	0.969572	8.78997	87.5574	-0.00410597	0.679513	8.42313	85.2813	-0.00644831	0.99079
262	9.10764	86.174	-0.00485405	0.946535	8.01636	83.6459	-0.00556413	1.01951	7.79643	89.5022	-0.00157902	0.306387	8.47923	84.264	-0.00573876	1.11107	7.68412	89.1545	-0.00168132	0.4604	8.1753	84.5877	-0.0063979	1.01106	8.77731	87.4312	-0.00419572	0.710696	8.40346	85.0821	-0.00657999	1.02651
262.5	9.09287	86.0342	-0.00492494	0.977193	7.9994	83.469	-0.00567216	1.05517	7.79154	89.4461	-0.00160468	0.320582	8.46172	84.09	-0.00584627	1.15052	7.67904	89.0956	-0.00170675	0.472232	8.15593	84.3873	-0.00654973	1.05316	8.76455	87.3041	-0.00428646	0.742943	8.38341	84.8791	-0.00671235	1.06245
263	9.07799	85.8934	-0.00499641	1.00771	7.98214	83.2889	-0.0057812	1.0925	7.7867	89.3905	-0.00163064	0.334202	8.44409	83.9148	-0.00595514	1.19089	7.67398	89.0369	-0.00173242	0.486554	8.13629	84.1841	-0.00670284	1.09691	8.75155	87.1746	-0.00437749	0.775896	8.36317	84.6742	-0.00684497	1.09856
263.5	9.06299	85.7515	-0.00506829	1.03748	7.96455	83.1053	-0.00589031	1.12976	7.7819	89.3354	-0.00165646	0.347943	8.42612	83.7362	-0.00606448	1.23211	7.66874	88.9761	-0.00175814	0.500822	8.11622	83.9764	-0.00685692	1.14103	8.73817	87.0414	-0.00446812	0.809645	8.34259	84.4658	-0.0069776	1.13578
264	9.04777	85.6075	-0.00514041	1.06768	7.94684	82.9205	-0.00599957	1.16688	7.77707	89.28	-0.0016819	0.361404	8.40782	83.5543	-0.00617394	1.27319	7.66338	88.9139	-0.00178354	0.514984	8.0955	83.762	-0.00701188	1.18503	8.72471	86.9073	-0.00455809	0.844093	8.32138	84.2511	-0.00710969	1.17508
264.5	9.03232	85.4613	-0.00521285	1.09796	7.92892	82.7336	-0.00610947	1.20526	7.77221	89.2242	-0.00170748	0.37425	8.38925	83.3698	-0.00628409	1.31435	7.65811	88.8527	-0.00180882	0.529743	8.07425	83.5422	-0.00716783	1.23042	8.71096	86.7703	-0.00464765	0.879485	8.29973	84.0319	-0.00724116	1.21481
265	9.01661	85.3127	-0.00528596	1.13036	7.91066	82.543	-0.00622063	1.24706	7.7672	89.1667	-0.00173332	0.389095	8.3705	83.1834	-0.00639529	1.35709	7.65287	88.7919	-0.00183445	0.546407	8.05261	83.3183	-0.00732451	1.27771	8.69695	86.6308	-0.00473666	0.916966	8.27764	83.8082	-0.00737187	1.25663
265.5	9.0008	85.1631	-0.00535994	1.1627	7.8919	82.3473	-0.00633282	1.28975	7.7621	89.1081	-0.00175927	0.404362	8.35136	82.9932	-0.00650747	1.39964	7.64748	88.7294	-0.00186047	0.563212	8.03038	83.0883	-0.0074818	1.32587	8.68252	86.487	-0.00482488	0.953259	8.25533	83.5824	-0.0075018	1.29873
266	8.9846	85.0098	-0.0054346	1.19374	7.87277	82.1477	-0.0064457	1.33183	7.75663	89.0453	-0.00178542	0.419415	8.33171	82.798	-0.00662053	1.44253	7.64173	88.6627	-0.00188643	0.578069	8.00758	82.8523	-0.00763981	1.37423	8.66786	86.341	-0.00491258	0.990245	8.23262	83.3524	-0.00763044	1.33958
266.5	8.96795	84.8523	-0.0055096	1.2252	7.85331	81.9446	-0.00655887	1.37515	7.75097	88.9803	-0.0018118	0.434003	8.3116	82.5981	-0.00673426	1.48524	7.63588	88.5948	-0.00191231	0.592121	7.98418	82.6102	-0.0077978	1.42306	8.65271	86.1901	-0.0049996	1.02723	8.20931	83.1164	-0.00775784	1.38114
267	8.95118	84.6936	-0.00558461	1.25845	7.83343	81.7372	-0.00667202	1.41952	7.74522	88.9143	-0.00183817	0.447939	8.29105	82.3939	-0.00684828	1.52948	7.62998	88.5264	-0.00193812	0.607633	7.96024	82.3625	-0.00795558	1.47449	8.63732	86.0368	-0.00508583	1.06465	8.1854	82.8743	-0.00788381	1.42253
267.5	8.93439	84.5347	-0.00565935	1.29249	7.8129	81.523	-0.00678507	1.46444	7.73956	88.8493	-0.00186445	0.463577	8.27007	82.1854	-0.00696204	1.57391	7.62407	88.4578	-0.00196384	0.623424	7.9358	82.1097	-0.0081132	1.5279	8.6217	85.8812	-0.00517106	1.10299	8.16126	82.6299	-0.00800789	1.46471
268	8.91738	84.3738	-0.00573393	1.32764	7.7922	81.307	-0.00689813	1.51052	7.73386	88.7839	-0.00189091	0.480144	8.24901	81.9761	-0.00707547	1.62094	7.61804	88.3878	-0.00198938	0.639816	7.91115	81.8546	-0.00827046	1.58352	8.60589	85.7237	-0.00525488	1.14233	8.13675	82.3818	-0.00812969	1.50787
268.5	8.90014	84.2107	-0.00580829	1.36149	7.77141	81.09	-0.00701108	1.55561	7.72819	88.7188	-0.00191722	0.496266	8.22762	81.7635	-0.00718852	1.66878	7.61201	88.3179	-0.00201453	0.655356	7.88603	81.5947	-0.00842707	1.64027	8.58976	85.563	-0.00533664	1.18265	8.112	82.1312	-0.008249	1.55155
269	8.88259	84.0446	-0.00588211	1.39647	7.75029	80.8697	-0.00712401	1.60217	7.72249	88.6534	-0.00194319	0.5124	8.20579	81.5466	-0.00730143	1.71672	7.60592	88.2472	-0.00203929	0.671522	7.86054	81.331	-0.00858299	1.69759	8.5735	85.4011	-0.005416	1.22333	8.08681	81.8762	-0.00836562	1.59739
269.5	8.8646	83.8744	-0.00595556	1.43317	7.72843	80.6416	-0.00723671	1.65019	7.71658	88.5855	-0.00196896	0.529449	8.18348	81.3249	-0.00741424	1.76608	7.5997	88.175	-0.00206372	0.689081	7.83421	81.0585	-0.00873794	1.75588	8.55685	85.2352	-0.00549356	1.26426	8.0611	81.6159	-0.00847948	1.64381
270	8.84638	83.702	-0.00602948	1.46895	7.70608	80.4084	-0.00734876	1.69817	7.71037	88.5142	-0.00199481	0.546051	8.1609	81.1005	-0.00752715	1.81538	7.59341	88.1021	-0.00208824	0.706443	7.80724	80.7795	-0.00889173	1.81534	8.53988	85.0662	-0.00557009	1.30537	8.03515	81.3531	-0.00859068	1.68977
270.5	8.82808	83.5288	-0.00610398	1.50492	7.68345	80.1722	-0.00746016	1.74725	7.70419	88.4433	-0.00202082	0.564143	8.13799	80.8728	-0.00764019	1.86669	7.58709	88.0287	-0.00211351	0.723598	7.78004	80.4981	-0.00904456	1.87589	8.52262	84.8943	-0.00564527	1.34742	8.00878	81.0861	-0.0086991	1.73618
271	8.80962	83.3542	-0.00617914	1.53972	7.66072	79.9351	-0.00757133	1.79699	7.69807	88.373	-0.00204746	0.581436	8.11468	80.6412	-0.00775349	1.91753	7.58062	87.9537	-0.00213913	0.73978	7.75262	80.2143	-0.00919628	1.93735	8.50531	84.7218	-0.00571899	1.38952	7.98205	80.8155	-0.00880462	1.78265
271.5	8.79081	83.1762	-0.0062547	1.57484	7.638	79.698	-0.0076826	1.84847	7.69203	88.3037	-0.00207455	0.597507	8.09124	80.4082	-0.00786695	1.96883	7.57417	87.8788	-0.00216471	0.756547	7.72469	79.9254	-0.00934678	1.99911	8.48793	84.5487	-0.00579144	1.43171	7.95513	80.5429	-0.008907	1.82955
272	8.77191	82.9974	-0.00633002	1.61084	7.61509	79.4589	-0.00779366	1.90203	7.68598	88.2343	-0.00210157	0.614005	8.06771	80.1744	-0.00798019	2.02215	7.56783	87.8053	-0.00219051	0.773927	7.69631	79.6317	-0.00949566	2.06329	8.47052	84.3753	-0.0058626	1.47385	7.92804	80.2687	-0.00900565	1.87672
272.5	8.75287	82.8172	-0.00640457	1.64888	7.59164	79.2142	-0.00790381	1.95701	7.67964	88.1615	-0.00212847	0.631599	8.04356	79.9344	-0.00809272	2.07792	7.56126	87.729	-0.00221653	0.792776	7.66746	79.3332	-0.00964259	2.13175	8.45283	84.1991	-0.00593186	1.51943	7.90068	79.9917	-0.00910063	1.92511
273	8.73347	82.6337	-0.00647854	1.68753	7.56762	78.9636	-0.00801272	2.01349	7.67331	88.0888	-0.00215463	0.649385	8.01908	79.6911	-0.00820412	2.13476	7.55462	87.652	-0.00224251	0.810758	7.63835	79.032	-0.00978772	2.20107	8.43498	84.0213	-0.00599871	1.56591	7.87302	79.7116	-0.00919206	1.9751
273.5	8.71374	82.447	-0.00655216	1.72633	7.54306	78.7073	-0.0081205	2.07191	7.667	88.0164	-0.00217988	0.665874	7.99416	79.4435	-0.00831405	2.19241	7.54786	87.5736	-0.00226799	0.828189	7.60871	78.7253	-0.00993097	2.27191	8.41679	83.8401	-0.00606332	1.61328	7.84502	79.4281	-0.00927991	2.02658
274	8.69395	82.2597	-0.00662499	1.76692	7.51827	78.4487	-0.00822732	2.13239	7.6605	87.9417	-0.00220476	0.683423	7.96875	79.191	-0.00842222	2.2531	7.54101	87.4941	-0.00229267	0.84811	7.57829	78.4106	-0.0100718	2.34535	8.39818	83.6547	-0.00612618	1.66197	7.81665	79.1409	-0.00936357	2.07903
274.5	8.674	82.071	-0.00669725	1.80772	7.49332	78.1883	-0.00833304	2.19329	7.65372	87.8639	-0.00222982	0.701972	7.94294	78.9345	-0.00852908	2.31482	7.53401	87.4129	-0.00231714	0.868058	7.54748	78.0918	-0.0102102	2.41944	8.37929	83.4665	-0.00618718	1.71243	7.78797	78.8505	-0.00944299	2.13134
275	8.65378	81.8797	-0.00676981	1.84882	7.46811	77.9253	-0.008438	2.25541	7.64694	87.7861	-0.00225527	0.720017	7.917	78.6767	-0.00863501	2.37607	7.52697	87.3312	-0.00234211	0.887171	7.51635	77.7697	-0.0103469	2.49522	8.36033	83.2777	-0.00624698	1.76331	7.75893	78.5565	-0.00951843	2.18423
275.5	8.63341	81.6869	-0.00684289	1.88998	7.44244	77.6574	-0.00854253	2.31864	7.64005	87.707	-0.00228141	0.737262	7.89089	78.4172	-0.00874023	2.43863	7.51987	87.2488	-0.00236769	0.907	7.48474	77.4427	-0.0104823	2.57233	8.34125	83.0876	-0.00630611	1.81451	7.72976	78.2612	-0.00959068	2.23817
276	8.61284	81.4923	-0.00691527	1.932	7.41641	77.3858	-0.00864694	2.38321	7.63304	87.6265	-0.00230822	0.756031	7.86455	78.1555	-0.00884447	2.50223	7.51268	87.1654	-0.0023934	0.927177	7.45284	77.1126	-0.010616	2.65257	8.32211	82.897	-0.00636424	1.86706	7.70042	77.9641	-0.00965958	2.29349
276.5	8.59197	81.2948	-0.00698674	1.97534	7.39025	77.1129	-0.00875093	2.44916	7.62604	87.5461	-0.00233547	0.776767	7.83786	77.8902	-0.00894726	2.56893	7.50547	87.0817	-0.00241899	0.949688	7.42055	76.7785	-0.0107471	2.7356	8.30297	82.7063	-0.00642089	1.92155	7.67095	77.6657	-0.00972515	2.34992
277	8.57101	81.0965	-0.00705727	2.01917	7.36379	76.8368	-0.00885378	2.51706	7.61905	87.4659	-0.0023625	0.798127	7.81077	77.621	-0.00904817	2.63689	7.49822	86.9976	-0.00244428	0.972194	7.38794	76.4411	-0.0108752	2.82174	8.28372	82.5146	-0.00647619	1.97712	7.64141	77.3666	-0.00978711	2.40718
277.5	8.54967	80.8946	-0.00712692	2.06352	7.33693	76.5565	-0.00895491	2.58564	7.61194	87.3843	-0.00238895	0.819609	7.78329	77.3479	-0.00914703	2.70504	7.49109	86.9149	-0.00246934	0.993375	7.35495	76.0998	-0.0110002	2.90957	8.26408	82.3189	-0.00653007	2.03286	7.61179	77.0667	-0.00984541	2.46472
278	8.52801	80.6897	-0.00719596	2.10939	7.30997	76.2752	-0.00905501	2.65534	7.60476	87.3019	-0.00241524	0.840441	7.75553	77.0721	-0.00924389	2.77528	7.48378	86.8301	-0.00249455	1.01604	7.32161	75.7548	-0.0111222	3.00015	8.24434	82.1223	-0.00658262	2.08964	7.58193	76.7644	-0.00990045	2.52288
278.5	8.50607	80.4821	-0.0072649	2.15556	7.28267	75.9903	-0.0091549	2.72618	7.59759	87.2195	-0.00244194	0.86131	7.7274	76.7925	-0.00933858	2.84533	7.47607	86.7406	-0.00251991	1.03659	7.2878	75.405	-0.0112415	3.09147	8.22447	81.9244	-0.00663466	2.1472	7.55191	76.4605	-0.00995249	2.58147
279	8.48389	80.2722	-0.00733357	2.20223	7.25493	75.7009	-0.00925518	2.79796	7.59006	87.1331	-0.00246909	0.881557	7.69893	76.5096	-0.00943143	2.91614	7.46836	86.6512	-0.00254527	1.05778	7.25363	75.0514	-0.011358	3.18403	8.2044	81.7245	-0.00668675	2.20475	7.52168	76.1544	-0.0100022	2.64011
279.5	8.46139	80.0593	-0.00740182	2.24757	7.2267	75.4063	-0.00935539	2.87009	7.58234	87.0445	-0.00249638	0.900325	7.66995	76.2216	-0.00952281	2.98537	7.46061	86.5612	-0.00257068	1.07771	7.21887	74.6918	-0.0114711	3.27709	8.18389	81.5202	-0.00673888	2.26184	7.49118	75.8456	-0.0100498	2.6978
280	8.43898	79.8473	-0.00746984	2.29379	7.1983	75.11	-0.00945455	2.94303	7.57474	86.9572	-0.0025234	0.918507	7.64081	75.932	-0.00961218	3.05517	7.45269	86.4694	-0.00259589	1.09722	7.18378	74.3287	-0.0115804	3.37181	8.16336	81.3157	-0.00679066	2.31945	7.46064	75.5364	-0.0100951	2.75563
280.5	8.41657	79.6353	-0.00753716	2.34077	7.16981	74.8127	-0.0095521	3.01727	7.56702	86.8686	-0.00254987	0.936203	7.61152	75.6409	-0.0096988	3.12649	7.44472	86.3769	-0.00262032	1.1179	7.14851	73.9638	-0.0116854	3.46969	8.14286	81.1115	-0.00684142	2.37769	7.43002	75.2264	-0.0101377	2.81466
281	8.39391	79.4208	-0.00760333	2.3894	7.14105	74.5126	-0.00964835	3.0945	7.55952	86.7825	-0.00257601	0.956006	7.58216	75.3492	-0.00978251	3.19933	7.43672	86.2841	-0.00264411	1.13861	7.11294	73.5957	-0.0117859	3.5712	8.12242	80.9079	-0.00689126	2.43846	7.39937	74.9161	-0.0101775	2.87562
281.5	8.37084	79.2026	-0.00766845	2.43802	7.11185	74.2079	-0.00974379	3.17237	7.55205	86.6968	-0.00260159	0.976277	7.55256	75.055	-0.00986341	3.27329	7.42881	86.1923	-0.00266761	1.1605	7.07697	73.2236	-0.0118814	3.67576	8.10185	80.703	-0.0069404	2.50026	7.3686	74.6045	-0.0102144	2.93725
282	8.34783	78.9849	-0.00773287	2.48638	7.08239	73.9005	-0.00983865	3.25061	7.54423	86.607	-0.00262601	0.996231	7.52275	74.7588	-0.00994133	3.34876	7.42095	86.1011	-0.00269062	1.1817	7.04099	72.8513	-0.0119713	3.78216	8.08094	80.4947	-0.00698874	2.56333	7.33789	74.2936	-0.010249	2.99951
282.5	8.32444	78.7635	-0.00779645	2.53583	7.05267	73.5904	-0.00993306	3.33122	7.5362	86.5148	-0.00264943	1.01708	7.49249	74.458	-0.0100165	3.42699	7.41289	86.0076	-0.00271311	1.20445	7.00465	72.4753	-0.0120556	3.89348	8.0599	80.2851	-0.00703659	2.62772	7.30704	73.9813	-0.0102818	3.06382
283	8.30065	78.5384	-0.0078593	2.58655	7.02257	73.2763	-0.0100269	3.41293	7.52816	86.4225	-0.0026724	1.03788	7.46191	74.1542	-0.0100888	3.50552	7.40457	85.911	-0.0027352	1.22795	6.96782	72.0942	-0.0121345	4.0071	8.03861	80.073	-0.00708462	2.69383	7.27619	73.6689	-0.0103137	3.1286
283.5	8.27651	78.31	-0.00792146	2.63762	6.99194	72.9567	-0.0101201	3.49682	7.52002	86.3291	-0.00269526	1.06096	7.43104	73.8474	-0.0101584	3.58546	7.39602	85.8118	-0.00275701	1.25097	6.93036	71.7066	-0.0122078	4.12324	8.01696	79.8574	-0.00713328	2.76235	7.24502	73.3533	-0.0103454	3.19441
284	8.25266	78.0844	-0.00798299	2.68735	6.96115	72.6355	-0.010213	3.58168	7.51159	86.2323	-0.00271797	1.08225	7.40015	73.5404	-0.0102252	3.66483	7.38761	85.7143	-0.00277865	1.27293	6.89295	71.3196	-0.0122748	4.24161	7.99537	79.6423	-0.00718254	2.83223	7.21377	73.0369	-0.010377	3.26065
284.5	8.22862	77.8569	-0.00804402	2.73607	6.93022	72.3127	-0.0103057	3.66887	7.50313	86.1352	-0.00274109	1.1043	7.36901	73.2309	-0.0102888	3.74452	7.3793	85.6179	-0.00280041	1.29486	6.85555	70.9326	-0.0123352	4.36276	7.97389	79.4283	-0.00723217	2.90283	7.18249	72.7202	-0.0104092	3.32811
285	8.20441	77.6279	-0.00810457	2.78596	6.89918	71.9888	-0.0103978	3.75995	7.49489	86.0406	-0.00276453	1.12769	7.33783	72.9211	-0.0103489	3.82552	7.37101	85.5217	-0.00282205	1.31824	6.81789	70.5429	-0.0123885	4.48858	7.95223	79.2126	-0.00728176	2.97617	7.15126	72.404	-0.0104426	3.39739
285.5	8.18008	77.3976	-0.00816431	2.83613	6.86806	71.6641	-0.010489	3.85372	7.48674	85.947	-0.00278766	1.15076	7.30655	72.6102	-0.0104054	3.90604	7.36252	85.4232	-0.00284334	1.34066	6.78004	70.1513	-0.0124339	4.61684	7.93051	78.9962	-0.0073313	3.05117	7.11998	72.0873	-0.010477	3.46631
286	8.15555	77.1656	-0.00822326	2.88669	6.83665	71.3364	-0.0105789	3.95015	7.47834	85.8506	-0.0028101	1.1743	7.27517	72.2984	-0.0104587	3.98654	7.35382	85.3222	-0.00286392	1.36182	6.74212	69.759	-0.0124705	4.74786	7.9087	78.779	-0.00738082	3.12709	7.08864	71.77	-0.0105122	3.53657
286.5	8.13062	76.9297	-0.00828163	2.93656	6.80461	71.0021	-0.010667	4.0482	7.46972	85.7516	-0.0028321	1.19701	7.24361	71.9848	-0.0105081	4.06786	7.34505	85.2205	-0.00288344	1.3826	6.7039	69.3635	-0.0124978	4.88164	7.88643	78.5571	-0.0074298	3.20461	7.05711	71.4508	-0.0105488	3.60937
287	8.10555	76.6925	-0.00833983	2.98725	6.77215	70.6634	-0.0107537	4.14947	7.46105	85.6521	-0.00285347	1.22087	7.21167	71.6673	-0.0105539	4.15059	7.33621	85.1179	-0.00290241	1.40542	6.66552	68.9664	-0.0125153	5.02024	7.86387	78.3324	-0.00747838	3.28348	7.0253	71.1287	-0.0105873	3.68223
287.5	8.08026	76.4532	-0.00839833	3.03924	6.73944	70.322	-0.0108397	4.25231	7.45232	85.5519	-0.00287455	1.24478	7.17934	71.3461	-0.0105967	4.23502	7.32738	85.0155	-0.00292105	1.42832	6.62704	68.5683	-0.0125226	5.16097	7.84112	78.1058	-0.00752678	3.3637	6.99335	70.8053	-0.0106282	3.75602
288	8.05478	76.2121	-0.00845755	3.09122	6.70674	69.9808	-0.0109249	4.3573	7.44359	85.4516	-0.00289581	1.26839	7.14704	71.0251	-0.0106369	4.31941	7.31861	84.9137	-0.00293935	1.45022	6.58848	68.1693	-0.0125196	5.3032	7.81832	77.8787	-0.00757492	3.4458	6.9615	70.4828	-0.0106724	3.83007
288.5	8.02926	75.9706	-0.0085173	3.1427	6.6738	69.6371	-0.0110091	4.4645	7.43483	85.3511	-0.00291706	1.29239	7.11464	70.7031	-0.0106744	4.40412	7.30984	84.8119	-0.0029577	1.4718	6.55003	67.7715	-0.0125061	5.44867	7.79558	77.6522	-0.00762265	3.52846	6.9297	70.1608	-0.0107209	3.90537
289	8.00376	75.7294	-0.0085773	3.19488	6.64055	69.2902	-0.0110918	4.57595	7.42598	85.2495	-0.0029381	1.31682	7.08228	70.3815	-0.0107087	4.49039	7.30098	84.7092	-0.00297615	1.49466	6.51155	67.3733	-0.0124814	5.597	7.7727	77.4243	-0.00766979	3.61392	6.898	69.8399	-0.010774	3.9836
289.5	7.97811	75.4867	-0.00863743	3.24797	6.60702	68.9403	-0.0111724	4.69037	7.41722	85.1489	-0.00295857	1.34222	7.04982	70.0589	-0.0107398	4.57803	7.29199	84.6048	-0.0029943	1.51923	6.47321	66.9766	-0.0124448	5.74824	7.74956	77.1938	-0.00771567	3.70128	6.86632	69.5191	-0.0108323	4.06313
290	7.95225	75.242	-0.0086982	3.30204	6.57335	68.589	-0.0112507	4.80833	7.40862	85.0502	-0.00297798	1.36765	7.01738	69.7366	-0.0107672	4.66504	7.283	84.5005	-0.00301175	1.54314	6.43498	66.5811	-0.012396	5.89966	7.72641	76.9632	-0.00775967	3.78905	6.83443	69.1962	-0.010896	4.1446
290.5	7.92619	74.9954	-0.00875936	3.35793	6.53932	68.2339	-0.0113266	4.9297	7.39986	84.9496	-0.00299652	1.39288	6.98479	69.4127	-0.0107909	4.7524	7.274	84.3961	-0.00302822	1.56727	6.39696	66.1877	-0.0123338	6.0524	7.70323	76.7323	-0.00780181	3.87794	6.80234	68.8713	-0.0109655	4.22845
291	7.89986	74.7463	-0.00882105	3.41474	6.50506	67.8764	-0.0113998	5.05447	7.39096	84.8475	-0.00301448	1.41841	6.95228	69.0896	-0.0108113	4.8404	7.26498	84.2915	-0.00304374	1.59146	6.35893	65.7942	-0.0122579	6.2069	7.67975	76.4984	-0.00784201	3.96895	6.76982	68.5421	-0.0110414	4.31453
291.5	7.8733	74.495	-0.00888377	3.47394	6.47043	67.5151	-0.0114696	5.18312	7.3819	84.7434	-0.00303183	1.44523	6.91962	68.765	-0.0108288	4.92905	7.2558	84.185	-0.00305855	1.61593	6.321	65.4017	-0.0121686	6.36221	7.65584	76.2602	-0.00787966	4.06164	6.73719	68.2117	-0.0111248	4.40233
292	7.84655	74.2419	-0.00894829	3.53312	6.43549	67.1505	-0.0115355	5.31342	7.37273	84.6382	-0.00304865	1.47144	6.88666	68.4375	-0.0108436	5.01747	7.2465	84.077	-0.00307308	1.64006	6.28337	65.0124	-0.0120664	6.51516	7.63174	76.0202	-0.00791485	4.15511	6.70435	67.8792	-0.0112166	4.4918
292.5	7.81948	73.9858	-0.00901418	3.59467	6.40028	66.7831	-0.0115972	5.44734	7.36318	84.5285	-0.00306546	1.49712	6.85363	68.1093	-0.0108555	5.10552	7.23697	83.9665	-0.00308731	1.66339	6.24594	64.6251	-0.0119511	6.6675	7.60754	75.7791	-0.00794806	4.24871	6.67106	67.5422	-0.0113183	4.58249
293	7.79231	73.7287	-0.00908139	3.65686	6.36492	66.4142	-0.0116541	5.58351	7.35362	84.4188	-0.00308255	1.52211	6.82076	67.7826	-0.0108646	5.19435	7.22749	83.8565	-0.00310108	1.68544	6.20884	64.2413	-0.0118225	6.81702	7.58332	75.5378	-0.00797869	4.34344	6.63732	67.2006	-0.011431	4.67462
293.5	7.76514	73.4716	-0.00914995	3.7207	6.32949	66.0445	-0.0117053	5.72334	7.34423	84.311	-0.00309939	1.5476	6.788	67.457	-0.010871	5.28499	7.218	83.7464	-0.00311424	1.7091	6.1723	63.8632	-0.0116809	6.9651	7.55881	75.2937	-0.00800569	4.44072	6.60359	66.8591	-0.0115559	4.77042
294	7.73784	73.2133	-0.0092198	3.78731	6.29417	65.6759	-0.0117494	5.86672	7.33497	84.2047	-0.00311531	1.57432	6.75513	67.1304	-0.0108738	5.3771	7.20858	83.6371	-0.00312668	1.73348	6.13634	63.4911	-0.0115274	7.11067	7.5343	75.0496	-0.00802837	4.53869	6.56968	66.5157	-0.0116939	4.87049
294.5	7.71035	72.9532	-0.00929111	3.85436	6.25867	65.3055	-0.0117853	6.01121	7.32553	84.0963	-0.00313079	1.59991	6.72252	66.8063	-0.0108725	5.4703	7.19924	83.5287	-0.00313863	1.75681	6.10095	63.1249	-0.011362	7.24943	7.50999	74.8074	-0.00804632	4.63727	6.53546	66.1693	-0.0118462	4.97229
295	7.68263	72.6909	-0.00936424	3.923	6.22273	64.9305	-0.0118124	6.15861	7.31608	83.9878	-0.00314597	1.62649	6.68982	66.4814	-0.0108672	5.5651	7.18982	83.4194	-0.00315018	1.7818	6.06596	62.7629	-0.0111854	7.38319	7.48546	74.5631	-0.00805958	4.73762	6.50083	65.8187	-0.0120143	5.07728
295.5	7.65458	72.4255	-0.00943977	3.99226	6.18635	64.5509	-0.0118303	6.30793	7.30656	83.8786	-0.00316091	1.65351	6.65691	66.1543	-0.0108583	5.66076	7.18039	83.31	-0.00316118	1.80744	6.03171	62.4085	-0.0109983	7.50927	7.46065	74.3159	-0.00806833	4.83756	6.46589	65.4649	-0.0122001	5.18555
296	7.6262	72.157	-0.00951816	4.06267	6.14992	64.1708	-0.0118381	6.45902	7.29696	83.7683	-0.00317555	1.67951	6.62399	65.8272	-0.0108457	5.75664	7.17081	83.1989	-0.00317129	1.83364	5.99807	62.0605	-0.0108013	7.62686	7.43602	74.0706	-0.00807229	4.93811	6.43034	65.105	-0.012405	5.29733
296.5	7.59758	71.8862	-0.00959948	4.13367	6.11343	63.79	-0.0118347	6.61068	7.2872	83.6563	-0.00318955	1.70522	6.59114	65.5007	-0.0108292	5.85179	7.16104	83.0855	-0.00318049	1.85903	5.96505	61.7188	-0.0105956	7.73465	7.41134	73.8247	-0.00807114	5.03741	6.39413	64.7384	-0.0126307	5.4107
297	7.56876	71.6135	-0.00968368	4.20413	6.07681	63.4079	-0.011819	6.76059	7.27756	83.5456	-0.00320294	1.72996	6.55841	65.1754	-0.0108083	5.94588	7.15121	82.9715	-0.00318858	1.88271	5.93261	61.3832	-0.010382	7.82901	7.38657	73.578	-0.00806444	5.13507	6.35725	64.365	-0.0128787	5.52472
297.5	7.53971	71.3386	-0.00977065	4.27631	6.04022	63.0261	-0.0117903	6.91138	7.26786	83.4343	-0.00321581	1.75519	6.52569	64.8503	-0.0107828	6.03963	7.14157	82.8596	-0.00319557	1.90736	5.90117	61.0579	-0.0101614	7.91167	7.36176	73.3309	-0.0080519	5.23355	6.31988	63.9866	-0.0131502	5.64389
298	7.51045	71.0618	-0.00986074	4.34917	6.00374	62.6455	-0.0117485	7.06122	7.25818	83.3232	-0.00322798	1.77949	6.49323	64.5277	-0.0107525	6.13258	7.13198	82.7483	-0.00320171	1.93193	5.87063	60.7419	-0.00993478	7.9828	7.33715	73.0857	-0.00803331	5.33019	6.28197	63.6028	-0.0134461	5.76769
298.5	7.48092	70.7824	-0.00995413	4.42393	5.96707	62.2628	-0.011693	7.2108	7.24856	83.2127	-0.00323892	1.80395	6.46071	64.2045	-0.0107167	6.22467	7.12238	82.637	-0.00320705	1.95533	5.8411	60.4363	-0.0097036	8.04281	7.31257	72.8409	-0.0080087	5.42683	6.24353	63.2136	-0.0137675	5.89604
299	7.45119	70.5011	-0.0100511	4.50004	5.93048	61.881	-0.0116237	7.35765	7.23885	83.1012	-0.00324888	1.82846	6.42828	63.8823	-0.0106753	6.31627	7.11273	82.525	-0.00321176	1.97933	5.81229	60.1383	-0.00946879	8.09065	7.28796	72.5958	-0.00797779	5.52225	6.20418	62.8152	-0.0141152	6.0286
299.5	7.42125	70.2178	-0.0101524	4.57752	5.89426	61.5031	-0.0115407	7.50149	7.22921	82.9906	-0.00325834	1.85417	6.39581	63.5596	-0.0106282	6.4072	7.10318	82.4142	-0.00321586	2.00277	5.7845	59.8507	-0.00923179	8.12612	7.2638	72.3551	-0.00794083	5.61698	6.16381	62.4064	-0.0144911	6.16754
300	7.39093	69.9309	-0.0102588	4.65678	5.85849	61.1299	-0.0114442	7.64166	7.21947	82.8788	-0.00326745	1.88054	6.36355	63.239	-0.0105754	6.49644	7.09358	82.3028	-0.00321946	2.02724	5.75758	59.5722	-0.00899419	8.14962	7.23976	72.1156	-0.00789848	5.70986	6.12244	61.9876	-0.0148967	6.31529
300.5	7.36023	69.6405	-0.0103704	4.73555	5.82272	60.7566	-0.0113339	7.77557	7.20953	82.7647	-0.00327601	1.90494	6.33133	62.9188	-0.0105168	6.58319	7.08383	82.1897	-0.00322229	2.0511	5.73145	59.3018	-0.00875681	8.1624	7.21529	71.8719	-0.00785065	5.79791	6.08012	61.5591	-0.0153342	6.46815
301	7.32925	69.3473	-0.0104872	4.81513	5.78714	60.3854	-0.0112102	7.90296	7.19951	82.6496	-0.00328417	1.92989	6.29907	62.5982	-0.0104523	6.66757	7.07397	82.0753	-0.00322477	2.07435	5.70607	59.0392	-0.00852076	8.1645	7.19091	71.629	-0.00779726	5.88407	6.03607	61.1131	-0.015807	6.62776
301.5	7.298	69.0517	-0.0106096	4.8958	5.75208	60.0195	-0.0110732	8.02294	7.18953	82.5351	-0.00329209	1.95516	6.26694	62.2789	-0.0103812	6.74869	7.06408	81.9605	-0.00322676	2.09782	5.68156	58.7856	-0.00828708	8.15486	7.16704	71.3913	-0.00773839	5.96609	5.99074	60.6542	-0.0163253	6.79604
302	7.26653	68.7539	-0.0107382	4.97792	5.7176	59.6598	-0.0109233	8.13465	7.17962	82.4213	-0.0032994	1.98043	6.23531	61.9646	-0.0103029	6.82752	7.05426	81.8466	-0.00322802	2.12009	5.65755	58.5372	-0.00805652	8.13542	7.14358	71.1576	-0.00767441	6.04426	5.94399	60.1808	-0.0169102	6.97383
302.5	7.23457	68.4515	-0.0108729	5.06147	5.68364	59.3054	-0.0107604	8.23618	7.16956	82.3058	-0.00330571	2.00532	6.20403	61.6537	-0.0102171	6.90234	7.04443	81.7325	-0.00322852	2.14261	5.63428	58.2964	-0.00783008	8.10668	7.12025	70.9252	-0.00760535	6.11885	5.89585	59.6934	-0.0175992	7.16301
303	7.20239	68.147	-0.0110143	5.14575	5.65034	58.9579	-0.0105854	8.32802	7.15957	82.1911	-0.00331151	2.02941	6.17284	61.3438	-0.010124	6.97333	7.03466	81.6192	-0.00322844	2.16535	5.61178	58.0636	-0.00760827	8.07018	7.09714	70.695	-0.00753105	6.19047	5.8456	59.1847	-0.0184211	7.36402
303.5	7.16971	67.8378	-0.0111628	5.23383	5.61809	58.6214	-0.0103998	8.40929	7.14951	82.0756	-0.00331716	2.05402	6.1418	61.0353	-0.0100238	7.04114	7.02496	81.5066	-0.00322787	2.18794	5.59027	57.8411	-0.00739195	8.02783	7.07435	70.468	-0.00745191	6.25956	5.7936	58.6582	-0.019352	7.57896
304	7.13643	67.5229	-0.0113184	5.32446	5.58649	58.2917	-0.0102055	8.4808	7.13951	81.9608	-0.0033226	2.07925	6.11127	60.7319	-0.00991664	7.10505	7.01541	81.3958	-0.00322683	2.21021	5.56945	57.6257	-0.00718219	7.97812	7.0519	70.2443	-0.00736889	6.32354	5.73961	58.1116	-0.0203384	7.808
304.5	7.1028	67.2047	-0.0114815	5.41733	5.55558	57.9692	-0.0100031	8.54122	7.1296	81.8471	-0.00332761	2.10456	6.0811	60.4321	-0.00980294	7.16543	7.00579	81.2842	-0.00322539	2.23204	5.5492	57.4161	-0.00697939	7.92278	7.02974	70.0236	-0.00728199	6.38321	5.68368	57.5453	-0.0213264	8.05553
305	7.06889	66.8839	-0.0116518	5.51134	5.52552	57.6555	-0.00979327	8.58765	7.11965	81.7328	-0.00333213	2.12896	6.05133	60.1362	-0.00968284	7.21891	6.99621	81.1731	-0.00322366	2.25356	5.52942	57.2115	-0.00678382	7.85982	7.00778	69.8049	-0.00719108	6.43711	5.62481	56.9493	-0.0222859	8.33021
305.5	7.03443	66.5578	-0.0118291	5.60731	5.49655	57.3532	-0.00957745	8.62338	7.10963	81.6178	-0.00333585	2.15405	6.02195	59.8443	-0.00955621	7.26745	6.98663	81.0619	-0.00322151	2.27518	5.51041	57.0148	-0.00659579	7.79295	6.98621	69.59	-0.00709661	6.48589	5.56364	56.3299	-0.0231959	8.62541
306	6.99935	66.2259	-0.0120131	5.70468	5.46819	57.0573	-0.00935671	8.64732	7.09965	81.5032	-0.00333878	2.17866	5.99289	59.5555	-0.0094229	7.30966	6.97699	80.9501	-0.00321861	2.29483	5.49184	56.8226	-0.00641545	7.7209	6.96507	69.3794	-0.00699926	6.52829	5.50004	55.686	-0.0240383	8.95183
306.5	6.96373	65.8889	-0.012203	5.80359	5.4405	56.7684	-0.00913228	8.66035	7.08971	81.3891	-0.00334094	2.20325	5.96443	59.2727	-0.00928323	7.34601	6.96734	80.8381	-0.00321514	2.31469	5.47367	56.6346	-0.00624304	7.6434	6.94408	69.1703	-0.00689898	6.56437	5.43438	55.0212	-0.0247999	9.32549
307	6.92766	65.5476	-0.0123979	5.90564	5.41353	56.487	-0.00890568	8.66367	7.07958	81.2728	-0.0033422	2.22914	5.93633	58.9934	-0.00913773	7.37678	6.95753	80.7243	-0.00321124	2.33598	5.45587	56.4505	-0.00607819	7.56363	6.92336	68.964	-0.00679624	6.59529	5.36579	54.3268	-0.0254633	9.73902
307.5	6.8907	65.1979	-0.0125963	6.00971	5.38747	56.215	-0.00867859	8.65491	7.06928	81.1546	-0.00334277	2.25378	5.90867	58.7185	-0.00898721	7.40137	6.9477	80.6102	-0.00320703	2.35591	5.43853	56.2711	-0.00592059	7.48055	6.90295	68.7606	-0.00669154	6.61903	5.29461	53.6061	-0.0260112	10.2135
308	6.85296	64.8408	-0.0127967	6.11578	5.36204	55.9497	-0.00845195	8.63688	7.05896	81.0361	-0.00334282	2.27699	5.88133	58.4468	-0.00883254	7.4194	6.93788	80.4963	-0.00320225	2.37429	5.4215	56.0949	-0.00577034	7.3956	6.88275	68.5594	-0.00658502	6.63807	5.22015	52.8522	-0.0264298	10.782
308.5	6.81464	64.4782	-0.0129979	6.22514	5.3376	55.6947	-0.00822664	8.60965	7.0488	80.9195	-0.00334194	2.2991	5.8546	58.1812	-0.00867405	7.43173	6.92824	80.3845	-0.00319693	2.39146	5.40507	55.9249	-0.0056275	7.30883	6.86309	68.3636	-0.00647688	6.65107	5.14269	52.068	-0.026706	11.4554
309	6.77596	64.1123	-0.0131984	6.33899	5.31385	55.4469	-0.00800383	8.57495	7.03881	80.8048	-0.00334025	2.32211	5.8285	57.9218	-0.00851234	7.4399	6.91862	80.2728	-0.00319104	2.40991	5.38894	55.758	-0.00549193	7.22179	6.84385	68.1719	-0.00636822	6.65882	5.0602	51.2328	-0.0268351	12.3325
309.5	6.73639	63.7379	-0.0133966	6.45639	5.29109	55.2094	-0.00778489	8.53352	7.02886	80.6906	-0.00333783	2.34582	5.8032	57.6704	-0.00834811	7.44332	6.90914	80.1629	-0.00318473	2.42858	5.37337	55.5969	-0.00536297	7.13463	6.82502	67.9844	-0.00625988	6.66316	4.97	50.3195	-0.0268164	13.5629
310	6.69589	63.3547	-0.0135902	6.57635	5.26896	54.9785	-0.0075708	8.48443	7.01896	80.5769	-0.00333461	2.36837	5.77853	57.4252	-0.00818194	7.44092	6.89971	80.0534	-0.00317822	2.44617	5.35812	55.4391	-0.00524016	7.04656	6.80646	67.7995	-0.00615145	6.66281	4.8634	49.2402	-0.0266526	15.2409
310.5	6.65457	62.9637	-0.0137766	6.69857	5.24768	54.7564	-0.00736226	8.42936	7.0091	80.4637	-0.00333042	2.39066	5.7546	57.1874	-0.00801428	7.43259	6.89028	79.944	-0.00317136	2.46462	5.34313	55.284	-0.0051238	6.95816	6.78838	67.6194	-0.0060429	6.65837	4.73333	47.9233	-0.0263474	17.0631
311	6.61238	62.5645	-0.0139535	6.82348	5.22672	54.5377	-0.00715997	8.36742	6.99903	80.3481	-0.00332534	2.41266	5.73092	56.9521	-0.00784526	7.41876	6.8807	79.8329	-0.00316422	2.48349	5.32843	55.1319	-0.00501374	6.86927	6.77057	67.442	-0.00593433	6.64859	4.57709	46.3415	-0.0259059	18.8155
311.5	6.56914	62.1554	-0.0141185	6.95129	5.20614	54.323	-0.00696433	8.30129	6.98868	80.2293	-0.00331948	2.43429	5.70762	56.7206	-0.00767546	7.40045	6.87103	79.7207	-0.00315692	2.50208	5.31403	54.9829	-0.00490934	6.78068	6.75307	67.2677	-0.00582613	6.63451	4.42766	44.8285	-0.025334	20.3087
312	6.52524	61.74	-0.014269	7.08042	5.18607	54.1136	-0.00677502	8.23061	6.97846	80.112	-0.0033129	2.45492	5.68508	56.4966	-0.00750596	7.37598	6.86142	79.6092	-0.00314893	2.52003	5.29967	54.8343	-0.00480971	6.69301	6.73578	67.0955	-0.00571844	6.61656	4.30443	43.5809	-0.0246381	21.5539
312.5	6.48053	61.317	-0.0144031	7.21218	5.16681	53.9126	-0.00659246	8.15472	6.96836	79.9961	-0.00330528	2.47418	5.66303	56.2774	-0.0073372	7.34608	6.85181	79.4977	-0.00313989	2.53642	5.28569	54.6897	-0.00471445	6.60457	6.71887	66.927	-0.00561138	6.59325	4.20694	42.5938	-0.0238259	22.5867
313	6.43531	60.8891	-0.0145181	7.34537	5.14802	53.7165	-0.00641697	8.07559	6.95843	79.8821	-0.00329646	2.49196	5.64137	56.0622	-0.00716972	7.31094	6.84235	79.3879	-0.00313007	2.55198	5.27204	54.5484	-0.00462361	6.51758	6.70239	66.7629	-0.00550533	6.56517	4.12361	41.7501	-0.0229063	23.4272
313.5	6.3893	60.4538	-0.0146116	7.47993	5.12996	53.5281	-0.00624888	7.99334	6.94867	79.77	-0.00328663	2.50842	5.62056	55.8554	-0.0070043	7.27092	6.8331	79.2806	-0.00311963	2.566	5.25886	54.4121	-0.00453715	6.43242	6.68638	66.6034	-0.00540107	6.53281	4.0496	41.0008	-0.0218893	24.0734
314	6.34275	60.0133	-0.0146817	7.61759	5.11235	53.3443	-0.00608796	7.91047	6.93887	79.6575	-0.00327622	2.52587	5.60043	55.6553	-0.00684167	7.22878	6.824	79.175	-0.00310881	2.57965	5.24583	54.2772	-0.00445463	6.35047	6.67058	66.446	-0.00529904	6.4979	3.98469	40.3436	-0.0207841	24.4088
314.5	6.29565	59.5677	-0.0147266	7.75545	5.09509	53.1642	-0.00593442	7.82403	6.92899	79.5441	-0.0032652	2.54284	5.58072	55.4595	-0.00668217	7.18263	6.81464	79.0664	-0.00309785	2.59224	5.23295	54.144	-0.00437607	6.26924	6.6552	66.2928	-0.00519887	6.45686	3.92471	39.7363	-0.019601	24.3115
315	6.24834	59.1201	-0.0147447	7.89408	5.07815	52.9875	-0.00578834	7.73609	6.91921	79.4318	-0.00325347	2.56014	5.56142	55.2677	-0.00652578	7.13412	6.80527	78.9577	-0.00308677	2.60508	5.22031	54.0132	-0.00430106	6.18875	6.63998	66.1412	-0.00510056	6.41342	3.87572	39.2403	-0.0183497	23.7625
315.5	6.20096	58.6718	-0.0147349	8.03079	5.06167	52.8155	-0.00564943	7.64735	6.90932	79.3183	-0.0032411	2.57685	5.54251	55.0797	-0.00637264	7.08207	6.79587	78.8486	-0.00307539	2.61761	5.20789	53.8847	-0.0042291	6.10879	6.62513	65.9933	-0.00500424	6.36619	3.83598	38.838	-0.0170406	22.8214
316	6.15356	58.2233	-0.0146962	8.16713	5.04548	52.6466	-0.00551722	7.5572	6.89925	79.2027	-0.00322851	2.59345	5.52389	54.8947	-0.00622315	7.028	6.78654	78.7404	-0.00306337	2.62981	5.19555	53.757	-0.00416018	6.03045	6.6105	65.8475	-0.00491008	6.31655	3.80547	38.5291	-0.0156843	21.67
316.5	6.10613	57.7745	-0.014628	8.30326	5.02964	52.4813	-0.00539171	7.46724	6.88952	79.091	-0.00321586	2.61158	5.50585	54.7154	-0.00607799	6.97356	6.77728	78.633	-0.00305092	2.64205	5.18328	53.6301	-0.00409487	5.95108	6.59608	65.7039	-0.00481835	6.26432	3.78338	38.3054	-0.0142938	20.4717
317	6.05883	57.327	-0.0145302	8.43743	5.01415	52.3197	-0.0052724	7.37678	6.87981	78.9795	-0.00320265	2.62863	5.48814	54.5394	-0.00593727	6.91718	6.7681	78.5264	-0.00303799	2.65394	5.1711	53.504	-0.00403277	5.8711	6.58182	65.5619	-0.00472899	6.20885	3.76705	38.1401	-0.0128829	19.2807
317.5	6.01186	56.8826	-0.0144026	8.56737	4.99906	52.1622	-0.0051588	7.28612	6.87031	78.8704	-0.00318854	2.64602	5.47103	54.3694	-0.00580088	6.85794	6.75904	78.4213	-0.00302484	2.66518	5.15926	53.3815	-0.00397346	5.79141	6.56797	65.4239	-0.00464214	6.15249	3.75394	38.0073	-0.0114674	18.113
318	5.96545	56.4434	-0.014246	8.69358	4.98425	52.0077	-0.00505096	7.19706	6.86077	78.7609	-0.00317368	2.66252	5.45444	54.2045	-0.00566896	6.79693	6.75002	78.3167	-0.00301156	2.67499	5.14767	53.2616	-0.00391694	5.71276	6.55454	65.2901	-0.00455809	6.09425	3.74265	37.893	-0.0100663	16.9879
318.5	5.91991	56.0125	-0.0140619	8.81643	4.96968	51.8557	-0.00494894	7.10914	6.85132	78.6524	-0.00315854	2.68033	5.43819	54.0431	-0.00554196	6.73509	6.741	78.212	-0.00299823	2.68534	5.13622	53.1431	-0.00386291	5.63623	6.54125	65.1577	-0.00447702	6.03536	3.73243	37.7896	-0.00871243	15.9243
319	5.87499	55.5875	-0.013852	8.93361	4.95538	51.7064	-0.00485204	7.02205	6.84194	78.5448	-0.00314307	2.69721	5.42228	53.8849	-0.00541944	6.67263	6.732	78.1076	-0.00298461	2.69456	5.12489	53.0259	-0.00381138	5.56085	6.52829	65.0286	-0.00439841	5.97314	3.7236	37.7002	-0.00745659	14.926
319.5	5.83124	55.1736	-0.0136176	9.04412	4.94141	51.5607	-0.00475974	6.936	6.83256	78.4371	-0.00312721	2.7133	5.40687	53.7318	-0.00530102	6.60829	6.723	78.0032	-0.0029704	2.70265	5.11375	52.9106	-0.003762	5.48733	6.51567	64.9029	-0.00432173	5.91057	3.71564	37.6196	-0.00636348	13.9957
320	5.78855	54.7697	-0.0133603	9.14622	4.92782	51.4189	-0.00467207	6.8503	6.8232	78.3296	-0.00311122	2.72941	5.39173	53.5813	-0.00518697	6.54207	6.71422	77.9013	-0.00295573	2.71049	5.10291	52.7985	-0.00371472	5.41617	6.50323	64.779	-0.00424713	5.84673	3.70824	37.5446	-0.00545332	13.1322
320.5	5.74699	54.3764	-0.0130823	9.24126	4.91449	51.2798	-0.00458911	6.76617	6.81406	78.2247	-0.003095	2.74464	5.37688	53.4338	-0.0050775	6.47543	6.70564	77.8018	-0.00294084	2.71732	5.09225	52.6882	-0.00366982	5.34659	6.49107	64.6579	-0.00417503	5.78208	3.70117	37.4731	-0.00470416	12.3332
321	5.70668	53.995	-0.012786	9.329	4.90128	51.1419	-0.00451051	6.68414	6.80496	78.1202	-0.00307831	2.75999	5.36226	53.2885	-0.00497245	6.4087	6.6969	77.7004	-0.00292591	2.72456	5.08149	52.5769	-0.00362702	5.28006	6.47896	64.5373	-0.00410555	5.7174	3.69446	37.4051	-0.00408165	11.598
321.5	5.66803	53.6293	-0.0124743	9.40712	4.88814	51.0048	-0.00443566	6.60257	6.79579	78.015	-0.00306071	2.77415	5.34773	53.1441	-0.00487167	6.34286	6.6881	77.5982	-0.00291052	2.73079	5.07076	52.4658	-0.00358567	5.2152	6.46679	64.416	-0.00403837	5.65129	3.68762	37.3359	-0.00356018	10.9029
322	5.63051	53.2743	-0.0121495	9.47444	4.87509	50.8687	-0.00436431	6.52172	6.78651	77.9084	-0.00304203	2.78679	5.33329	53.0006	-0.00477487	6.27576	6.67927	77.4958	-0.00289412	2.73434	5.06016	52.3562	-0.00354546	5.15158	6.45463	64.2949	-0.00397312	5.5862	3.68085	37.2673	-0.00313197	10.2734
322.5	5.5944	52.9327	-0.0118144	9.53117	4.86224	50.7346	-0.00429611	6.44071	6.77727	77.8024	-0.00302266	2.79856	5.31937	52.8623	-0.0046817	6.20872	6.67031	77.3918	-0.00287668	2.73807	5.04956	52.2465	-0.00350655	5.08942	6.44288	64.1779	-0.00390974	5.5198	3.67432	37.2012	-0.0027868	9.68345
323	5.55951	52.6025	-0.011472	9.57759	4.84956	50.6023	-0.00423073	6.36067	6.7681	77.6971	-0.0030033	2.80849	5.30572	52.7266	-0.00459194	6.14192	6.66143	77.2888	-0.00285839	2.73973	5.03918	52.1391	-0.00346899	5.02875	6.43136	64.0631	-0.003848	5.45244	3.66836	37.1409	-0.00251955	9.13665
323.5	5.52624	52.2877	-0.011125	9.61284	4.83717	50.473	-0.00416804	6.28223	6.75904	77.5931	-0.00298364	2.81747	5.29247	52.5949	-0.00450532	6.07537	6.65288	77.1896	-0.00283973	2.74113	5.02922	52.036	-0.00343266	4.97142	6.42021	63.952	-0.00378795	5.38569	3.66279	37.0845	-0.00231929	8.63059
324	5.49426	51.9852	-0.0107759	9.63585	4.82506	50.3466	-0.00410815	6.20334	6.75002	77.4895	-0.00296342	2.82539	5.2795	52.466	-0.00442186	6.0089	6.64463	77.0939	-0.00282081	2.74188	5.01928	51.9332	-0.00339714	4.91468	6.40918	63.8422	-0.00372979	5.31773	3.65738	37.0297	-0.00217465	8.16714
324.5	5.46378	51.6968	-0.0104269	9.64826	4.81325	50.2234	-0.00405123	6.12488	6.74103	77.3863	-0.00294355	2.83196	5.26671	52.3389	-0.00434226	5.9427	6.63641	76.9985	-0.0028016	2.74122	5.00918	51.8287	-0.00336253	4.85929	6.39839	63.7347	-0.0036737	5.24994	3.65202	36.9754	-0.00207204	7.74832
325	5.4344	51.4188	-0.0100811	9.65107	4.80157	50.1015	-0.00399715	6.04827	6.73234	77.2866	-0.00292404	2.83763	5.25421	52.2147	-0.00426674	5.87737	6.62813	76.9025	-0.00278238	2.73985	4.99917	51.7251	-0.00332921	4.80432	6.38777	63.6289	-0.0036196	5.1822	3.64652	36.9198	-0.00199745	7.36101
325.5	5.40636	51.1535	-0.00974134	9.64345	4.79003	49.9811	-0.00394576	5.97397	6.72376	77.1881	-0.00290454	2.84193	5.24199	52.0933	-0.00419513	5.81269	6.6197	76.8046	-0.00276318	2.7379	4.98934	51.6234	-0.00329767	4.74953	6.37706	63.5222	-0.00356761	5.11412	3.64098	36.8637	-0.00194047	7.00685
326	5.37921	50.8966	-0.00940928	9.62533	4.77831	49.8588	-0.00389678	5.9019	6.71508	77.0884	-0.00288484	2.84605	5.22972	51.9713	-0.00412707	5.74926	6.61119	76.7059	-0.00274368	2.7359	4.97939	51.5205	-0.00326772	4.69432	6.36629	63.4149	-0.00351773	5.0476	3.63552	36.8084	-0.00189647	6.67481
326.5	5.35277	50.6464	-0.0090863	9.59894	4.76661	49.7367	-0.00385012	5.83201	6.70615	76.9859	-0.00286501	2.84897	5.2174	51.8489	-0.00406228	5.68545	6.6026	76.6062	-0.0027238	2.73245	4.96964	51.4196	-0.00323887	4.63878	6.35567	63.3092	-0.00346944	4.98124	3.63002	36.7527	-0.0018616	6.36906
327	5.32704	50.403	-0.00877373	9.56418	4.75506	49.6162	-0.00380553	5.76358	6.69724	76.8836	-0.00284491	2.85075	5.20527	51.7284	-0.00400045	5.62223	6.59416	76.5083	-0.00270336	2.72771	4.95987	51.3185	-0.00321089	4.58288	6.34534	63.2063	-0.00342277	4.91531	3.62461	36.6979	-0.00183378	6.0872
327.5	5.30278	50.1734	-0.00847268	9.52141	4.74382	49.4989	-0.00376269	5.69663	6.68862	76.7847	-0.00282447	2.85092	5.19364	51.6128	-0.00394126	5.56022	6.58615	76.4154	-0.00268256	2.72205	4.95033	51.2198	-0.00318395	4.52747	6.33549	63.1081	-0.00337755	4.84969	3.61944	36.6456	-0.00181156	5.83353
328	5.27961	49.9542	-0.008184	9.47228	4.73285	49.3845	-0.00372144	5.63146	6.6802	76.688	-0.00280375	2.8509	5.18232	51.5003	-0.00388419	5.49839	6.57827	76.324	-0.0026615	2.71631	4.94078	51.121	-0.00315775	4.4737	6.3257	63.0106	-0.00333335	4.78353	3.61436	36.5941	-0.00179344	5.59756
328.5	5.25713	49.7415	-0.0079089	9.41624	4.72201	49.2714	-0.0036816	5.56745	6.6719	76.5927	-0.00278269	2.84974	5.17097	51.3875	-0.00382914	5.43698	6.5703	76.2315	-0.00263993	2.7093	4.93133	51.0232	-0.00313176	4.42114	6.31592	62.9132	-0.0032898	4.71822	3.60934	36.5433	-0.00177848	5.3806
329	5.23527	49.5347	-0.00764784	9.35428	4.71118	49.1584	-0.00364302	5.50541	6.66374	76.499	-0.00276113	2.84742	5.15975	51.276	-0.00377587	5.37649	6.56233	76.139	-0.00261756	2.70165	4.92205	50.9272	-0.00310605	4.37083	6.30624	62.8168	-0.00324681	4.6525	3.60437	36.493	-0.00176607	5.18553
329.5	5.21422	49.3355	-0.00740052	9.28698	4.70046	49.0465	-0.00360556	5.44409	6.65582	76.4081	-0.00273891	2.84476	5.14882	51.1674	-0.00372457	5.31663	6.55459	76.0492	-0.00259441	2.69299	4.91302	50.8337	-0.00308084	4.32211	6.29665	62.7213	-0.0032046	4.58852	3.59934	36.4421	-0.00175596	5.00398
330	5.19377	49.142	-0.00716642	9.21439	4.68982	48.9355	-0.00356945	5.38451	6.64796	76.3179	-0.00271622	2.84149	5.13805	51.0604	-0.00367563	5.25745	6.54707	75.962	-0.00257075	2.68364	4.90401	50.7405	-0.00305619	4.27483	6.28723	62.6274	-0.00316357	4.52441	3.59424	36.3904	-0.00174832	4.83653
330.5	5.17394	48.9544	-0.00694607	9.13583	4.67934	48.8261	-0.0035352	5.32578	6.63995	76.2259	-0.00269322	2.83684	5.12736	50.9541	-0.00362911	5.19825	6.53947	75.8738	-0.0025469	2.67254	4.895	50.6473	-0.00303206	4.22859	6.27807	62.5362	-0.00312428	4.46134	3.58911	36.3385	-0.00174321	4.68128
331	5.15471	48.7724	-0.00673918	9.05428	4.66898	48.718	-0.00350264	5.2678	6.63175	76.1318	-0.00267028	2.83108	5.11677	50.8489	-0.0035848	5.14118	6.532	75.7871	-0.00252316	2.6608	4.886	50.5542	-0.00300865	4.18418	6.26901	62.4459	-0.00308681	4.3987	3.58401	36.2869	-0.00174067	4.53882
331.5	5.136	48.5954	-0.00654539	8.96859	4.65883	48.6121	-0.00347166	5.21153	6.62369	76.0393	-0.00264766	2.82411	5.10647	50.7465	-0.00354257	5.08471	6.52451	75.7002	-0.00249963	2.64897	4.87703	50.4614	-0.00298599	4.14051	6.26001	62.3563	-0.00305106	4.33722	3.57902	36.2363	-0.00174035	4.40833
332	5.11778	48.423	-0.00636411	8.88103	4.64862	48.5056	-0.0034422	5.15546	6.61599	75.9509	-0.0026254	2.81698	5.09636	50.646	-0.00350249	5.02906	6.51707	75.6139	-0.00247649	2.63721	4.86834	50.3714	-0.00296375	4.09868	6.251	62.2665	-0.00301656	4.27729	3.574	36.1855	-0.00174157	4.28906
332.5	5.10002	48.255	-0.00619488	8.791	4.63834	48.3983	-0.00341399	5.10093	6.6081	75.8603	-0.00260347	2.80802	5.08609	50.544	-0.00346444	4.9736	6.50974	75.5288	-0.00245369	2.62328	4.85974	50.2825	-0.002942	4.05645	6.24202	62.1771	-0.00298311	4.21799	3.56889	36.1338	-0.00174366	4.1787
333	5.08237	48.088	-0.00603653	8.69831	4.62815	48.292	-0.0033868	5.04641	6.60014	75.7689	-0.00258192	2.79644	5.07567	50.4404	-0.00342829	4.91697	6.5023	75.4425	-0.00243073	2.60719	4.85101	50.1921	-0.002921	4.01272	6.23317	62.0889	-0.00295035	4.1583	3.56366	36.0808	-0.00174666	4.07685
333.5	5.06491	47.9228	-0.00588786	8.60611	4.61801	48.1862	-0.00336023	4.99366	6.59235	75.6795	-0.00256041	2.78486	5.06534	50.3378	-0.0033935	4.86154	6.49484	75.356	-0.00240733	2.5917	4.84214	50.1004	-0.00290071	3.96877	6.2244	62.0016	-0.00291837	4.09979	3.55828	36.0264	-0.00175063	3.98509
334	5.04806	47.7633	-0.00574785	8.5131	4.60794	48.0811	-0.00333407	4.94338	6.58463	75.5909	-0.00253841	2.77224	5.05516	50.2366	-0.00335944	4.80625	6.48758	75.2717	-0.00238382	2.57402	4.83333	50.0092	-0.00288085	3.92579	6.21564	61.9143	-0.0028873	4.04175	3.55298	35.9727	-0.00175551	3.90067
334.5	5.03179	47.6094	-0.00561629	8.41924	4.59801	47.9775	-0.00330881	4.8929	6.57696	75.5028	-0.00251596	2.75979	5.04508	50.1364	-0.00332657	4.75068	6.48042	75.1887	-0.0023601	2.55526	4.82471	49.92	-0.00286194	3.88142	6.2071	61.8292	-0.0028573	3.9851	3.54768	35.919	-0.00176134	3.82282
335	5.0158	47.4581	-0.00549313	8.32438	4.58815	47.8746	-0.00328485	4.8426	6.5694	75.416	-0.00249373	2.74504	5.03506	50.0369	-0.00329551	4.69475	6.47343	75.1076	-0.00233644	2.53387	4.81618	49.8318	-0.00284369	3.83577	6.19856	61.7442	-0.00282846	3.92783	3.54235	35.8651	-0.00176804	3.74947
335.5	5.00023	47.3108	-0.00537821	8.22936	4.57853	47.7742	-0.00326221	4.79379	6.56195	75.3305	-0.00247208	2.72933	5.02528	49.9397	-0.00326637	4.64046	6.46648	75.0269	-0.00231314	2.51176	4.8076	49.743	-0.00282577	3.79081	6.19011	61.66	-0.00280047	3.87009	3.537	35.8109	-0.00177538	3.68378
336	4.98498	47.1665	-0.00527056	8.13522	4.56896	47.6744	-0.00324042	4.74652	6.55456	75.2457	-0.00245037	2.71383	5.01566	49.8441	-0.00323843	4.58994	6.4596	74.9471	-0.00228985	2.49002	4.79923	49.6564	-0.00280817	3.74848	6.18184	61.5776	-0.00277308	3.81427	3.53182	35.7585	-0.00178341	3.62454
336.5	4.96976	47.0225	-0.00516915	8.04225	4.55941	47.5747	-0.00321918	4.70172	6.54736	75.163	-0.00242852	2.69749	5.00626	49.7507	-0.00321128	4.5416	6.45285	74.8688	-0.00226623	2.46761	4.79107	49.572	-0.00279139	3.70767	6.17389	61.4984	-0.00274663	3.76138	3.5265	35.7046	-0.00179211	3.57028
337	4.95476	46.8806	-0.0050736	7.94841	4.54985	47.475	-0.00319865	4.65749	6.54019	75.0807	-0.00240656	2.67915	4.99693	49.6579	-0.00318521	4.49449	6.44612	74.7907	-0.00224254	2.44577	4.78275	49.4859	-0.00277542	3.66887	6.16595	61.4194	-0.00272094	3.70993	3.5212	35.6509	-0.00180124	3.52108
337.5	4.9402	46.7428	-0.00498392	7.85539	4.54044	47.3768	-0.00317899	4.61417	6.53307	74.999	-0.00238473	2.65971	4.98756	49.5648	-0.00316044	4.44924	6.43951	74.714	-0.00221946	2.42298	4.77448	49.4003	-0.00276018	3.63187	6.15797	61.3399	-0.00269601	3.6589	3.51584	35.5967	-0.00181048	3.47646
338	4.92596	46.6081	-0.0048999	7.76291	4.53104	47.2787	-0.00316011	4.57195	6.52604	74.9183	-0.00236289	2.63947	4.9782	49.4718	-0.00313689	4.40531	6.43306	74.6392	-0.00219682	2.39921	4.76638	49.3165	-0.00274557	3.59677	6.1501	61.2615	-0.00267215	3.60879	3.51045	35.5421	-0.0018199	3.43591
338.5	4.9118	46.4741	-0.00482125	7.67077	4.52155	47.1797	-0.00314202	4.53105	6.51917	74.8394	-0.00234085	2.62017	4.96906	49.381	-0.00311432	4.36374	6.42655	74.5636	-0.00217419	2.37623	4.75834	49.2333	-0.00273121	3.56494	6.14222	61.183	-0.00264914	3.5614	3.50514	35.4883	-0.00182964	3.39959
339	4.8978	46.3416	-0.00474729	7.57775	4.51215	47.0816	-0.00312452	4.489	6.51223	74.7597	-0.00231868	2.59891	4.95997	49.2906	-0.00309236	4.32041	6.42015	74.4894	-0.00215143	2.35089	4.75029	49.15	-0.00271701	3.53288	6.13428	61.1039	-0.00262654	3.51332	3.49971	35.4334	-0.00184019	3.36475
339.5	4.88382	46.2094	-0.00467714	7.48562	4.50285	46.9846	-0.0031073	4.44618	6.50523	74.6794	-0.00229683	2.57697	4.9508	49.1995	-0.0030709	4.27702	6.41385	74.4163	-0.00212837	2.32444	4.74226	49.0669	-0.00270311	3.50191	6.12618	61.0232	-0.002604	3.46379	3.49403	35.3758	-0.00185159	3.33259
340	4.86996	46.0782	-0.00461045	7.39633	4.49354	46.8874	-0.00309005	4.40284	6.49822	74.5989	-0.00227514	2.55522	4.94152	49.1073	-0.00304975	4.2338	6.40731	74.3404	-0.00210496	2.29734	4.7341	48.9825	-0.00268958	3.47122	6.11831	60.9448	-0.00258174	3.41548	3.48831	35.3179	-0.00186308	3.30373
340.5	4.85636	45.9495	-0.00454703	7.30791	4.48428	46.7908	-0.00307303	4.35867	6.49131	74.5196	-0.00225295	2.53118	4.93227	49.0154	-0.00302845	4.18934	6.40063	74.2629	-0.00208128	2.26915	4.72593	48.898	-0.00267607	3.43922	6.1106	60.868	-0.00255994	3.367	3.48266	35.2607	-0.00187425	3.27765
341	4.84294	45.8226	-0.00448685	7.21981	4.475	46.694	-0.00305635	4.31593	6.48447	74.441	-0.00223027	2.50573	4.92311	48.9243	-0.00300729	4.14586	6.39417	74.1879	-0.00205718	2.24188	4.71781	48.814	-0.00266233	3.40853	6.10308	60.7931	-0.00253854	3.31941	3.47695	35.2029	-0.00188506	3.25357
341.5	4.82985	45.6987	-0.00442984	7.13469	4.46592	46.5992	-0.00304009	4.27407	6.47772	74.3636	-0.00220765	2.47998	4.91416	48.8354	-0.00298697	4.10236	6.38807	74.1172	-0.00203298	2.21391	4.70985	48.7316	-0.00264853	3.37836	6.09544	60.717	-0.00251747	3.27184	3.47122	35.1449	-0.00189565	3.2322
342	4.81708	45.5779	-0.0043762	7.05276	4.45698	46.5059	-0.00302469	4.23489	6.47123	74.2891	-0.00218527	2.45522	4.9055	48.7493	-0.00296797	4.06179	6.38203	74.0471	-0.00200932	2.18662	4.70197	48.6501	-0.0026353	3.34925	6.08794	60.6423	-0.00249724	3.22652	3.46565	35.0885	-0.00190641	3.21421
342.5	4.80444	45.4583	-0.00432604	6.97243	4.448	46.4122	-0.00301048	4.19624	6.46484	74.2157	-0.00216324	2.42964	4.89679	48.6628	-0.00295018	4.0223	6.37625	73.98	-0.00198624	2.15849	4.69399	48.5675	-0.00262301	3.31889	6.08064	60.5696	-0.00247788	3.18292	3.45995	35.0308	-0.00191779	3.19788
343	4.79185	45.3392	-0.00427905	6.89248	4.439	46.3183	-0.00299708	4.16058	6.45844	74.1422	-0.00214178	2.40374	4.88797	48.5751	-0.00293384	3.98447	6.37057	73.9141	-0.00196377	2.13132	4.68619	48.4868	-0.00261144	3.28822	6.07345	60.498	-0.00245941	3.14004	3.45431	34.9737	-0.00192991	3.18411
343.5	4.77945	45.2218	-0.0042347	6.81457	4.43011	46.2256	-0.00298418	4.1269	6.45212	74.0697	-0.00212063	2.3786	4.87922	48.4882	-0.00291892	3.94926	6.36489	73.8482	-0.00194171	2.10196	4.67866	48.4089	-0.00260028	3.25878	6.06636	60.4273	-0.00244149	3.09799	3.44876	34.9175	-0.00194229	3.17229
344	4.76716	45.1055	-0.00419235	6.73986	4.42134	46.1341	-0.00297165	4.0934	6.44604	73.9999	-0.00209954	2.35422	4.87062	48.4027	-0.00290483	3.91543	6.35919	73.7821	-0.00191975	2.0726	4.6711	48.3307	-0.00258973	3.2302	6.05912	60.3552	-0.0024241	3.05732	3.44293	34.8585	-0.00195463	3.16321
344.5	4.75503	44.9908	-0.00415189	6.66721	4.41258	46.0426	-0.00295946	4.05877	6.44	73.9305	-0.00207859	2.32874	4.86208	48.3178	-0.00289122	3.88276	6.35363	73.7176	-0.00189812	2.0426	4.66327	48.2496	-0.00257944	3.20035	6.05174	60.2817	-0.00240727	3.01847	3.43699	34.7983	-0.00196673	3.15389
345	4.74288	44.8758	-0.00411346	6.59776	4.40371	45.9501	-0.00294763	4.02462	6.43388	73.8603	-0.00205765	2.30267	4.85343	48.2319	-0.00287759	3.85162	6.34804	73.6527	-0.00187661	2.01302	4.65554	48.1697	-0.00256877	3.17024	6.04457	60.2103	-0.00239033	2.98051	3.43099	34.7376	-0.00197799	3.14701
345.5	4.7306	44.7596	-0.00407721	6.52865	4.39478	45.8569	-0.00293625	3.9912	6.4276	73.7882	-0.00203648	2.27375	4.84481	48.1462	-0.00286374	3.81893	6.34219	73.5849	-0.001855	1.98249	4.64779	48.0895	-0.00255764	3.14113	6.03744	60.1393	-0.00237282	2.94261	3.42507	34.6777	-0.00198794	3.13953
346	4.7183	44.6432	-0.00404285	6.46279	4.38594	45.7647	-0.00292508	3.95742	6.4213	73.7159	-0.00201496	2.24527	4.83605	48.0592	-0.00285014	3.78743	6.3365	73.5188	-0.0018332	1.95316	4.63991	48.0079	-0.00254681	3.114	6.03023	60.0674	-0.00235509	2.9047	3.41909	34.6171	-0.00199712	3.13264
346.5	4.70613	44.5281	-0.00400997	6.39965	4.37714	45.6729	-0.00291378	3.92452	6.41513	73.645	-0.00199338	2.21719	4.82744	47.9736	-0.00283678	3.75684	6.33091	73.454	-0.0018111	1.92448	4.63229	47.9291	-0.00253604	3.08735	6.02314	59.9968	-0.00233763	2.86772	3.41307	34.5562	-0.00200652	3.12667
347	4.69414	44.4147	-0.00397841	6.33766	4.36847	45.5824	-0.00290262	3.89524	6.40903	73.575	-0.00197159	2.18982	4.81905	47.8902	-0.00282354	3.72677	6.32542	73.3903	-0.00178889	1.89662	4.62477	47.8513	-0.00252504	3.06043	6.01617	59.9274	-0.0023204	2.83092	3.40669	34.4916	-0.00201659	3.12136
347.5	4.68247	44.3042	-0.00394827	6.27738	4.35987	45.4927	-0.00289182	3.86861	6.40311	73.507	-0.00194967	2.16343	4.81076	47.8078	-0.00281036	3.69692	6.32021	73.3298	-0.00176665	1.86715	4.61723	47.7733	-0.00251384	3.03478	6.00941	59.86	-0.00230332	2.79475	3.40024	34.4263	-0.00202689	3.11822
348	4.67093	44.195	-0.0039201	6.21868	4.35139	45.4042	-0.00288139	3.8436	6.39736	73.441	-0.00192795	2.13574	4.80247	47.7255	-0.00279757	3.66731	6.31508	73.2703	-0.00174451	1.83788	4.60976	47.696	-0.00250302	3.00972	6.00258	59.792	-0.00228677	2.75908	3.39407	34.3638	-0.00203763	3.11709
348.5	4.65944	44.0863	-0.00389446	6.16178	4.34286	45.3152	-0.0028714	3.81919	6.39174	73.3765	-0.00190694	2.10973	4.79436	47.6449	-0.00278554	3.63882	6.3101	73.2125	-0.00172302	1.80907	4.60236	47.6194	-0.0024928	2.98501	5.99576	59.7241	-0.00227092	2.72371	3.388	34.3023	-0.00204909	3.1167
349	4.64791	43.9772	-0.00387112	6.10765	4.3344	45.2269	-0.00286234	3.7964	6.38628	73.3138	-0.00188675	2.08432	4.78621	47.5639	-0.00277473	3.61355	6.30518	73.1554	-0.00170289	1.78006	4.59509	47.5442	-0.00248341	2.96079	5.98911	59.6578	-0.00225586	2.69077	3.382	34.2416	-0.00206121	3.11907
349.5	4.63649	43.8692	-0.00384969	6.05476	4.32604	45.1397	-0.00285426	3.77371	6.3808	73.2509	-0.00186747	2.05744	4.77798	47.4821	-0.00276521	3.58901	6.3003	73.0988	-0.00168403	1.75065	4.58772	47.4679	-0.00247464	2.9377	5.98256	59.5926	-0.00224124	2.6588	3.37597	34.1805	-0.00207368	3.12201
350	4.62524	43.7627	-0.00382995	6.00396	4.31742	45.0497	-0.00284664	3.75015	6.37526	73.1873	-0.00184897	2.03136	4.76962	47.399	-0.00275644	3.56593	6.29528	73.0406	-0.00166562	1.7214	4.58031	47.3913	-0.002466	2.91618	5.97571	59.5244	-0.00222713	2.62735	3.36984	34.1185	-0.00208635	3.12516
350.5	4.61382	43.6547	-0.00381129	5.95416	4.30867	44.9584	-0.00283914	3.72597	6.36972	73.1237	-0.00183069	2.00371	4.76131	47.3164	-0.00274784	3.54238	6.29021	72.9818	-0.00164739	1.69164	4.5728	47.3136	-0.00245758	2.89412	5.96895	59.457	-0.00221361	2.59637	3.3634	34.0533	-0.00209869	3.1283
351	4.60233	43.546	-0.00379331	5.90628	4.3001	44.869	-0.00283192	3.70266	6.3641	73.0592	-0.00181233	1.9771	4.75282	47.2321	-0.00273935	3.51941	6.28513	72.9228	-0.00162896	1.66246	4.56529	47.2359	-0.00244963	2.87263	5.96217	59.3895	-0.00220024	2.56516	3.35674	33.9858	-0.00211064	3.13206
351.5	4.59091	43.4379	-0.00377592	5.86065	4.29164	44.7807	-0.00282509	3.67958	6.35862	72.9963	-0.00179387	1.95181	4.74436	47.148	-0.00273128	3.49876	6.28016	72.8652	-0.00161008	1.63366	4.55794	47.1598	-0.00244222	2.85258	5.95558	59.3238	-0.00218668	2.53646	3.35029	33.9205	-0.00212256	3.13666
352	4.57986	43.3334	-0.00375925	5.81552	4.28322	44.6929	-0.00281832	3.65605	6.35334	72.9357	-0.00177537	1.9244	4.73615	47.0664	-0.00272374	3.47733	6.27538	72.8097	-0.00159111	1.60326	4.55052	47.083	-0.00243454	2.83203	5.94909	59.2592	-0.00217301	2.50711	3.34407	33.8576	-0.00213447	3.14018
352.5	4.56877	43.2284	-0.00374326	5.77247	4.2747	44.604	-0.00281127	3.63342	6.3481	72.8755	-0.00175675	1.8967	4.72812	46.9866	-0.00271615	3.45561	6.2706	72.7542	-0.00157244	1.57277	4.54325	47.0078	-0.00242639	2.81212	5.94256	59.1942	-0.00215953	2.47738	3.33768	33.7929	-0.00214661	3.14383
353	4.55772	43.1239	-0.00372802	5.72966	4.26628	44.5161	-0.0028043	3.61162	6.34287	72.8155	-0.00173809	1.86779	4.72019	46.9078	-0.00270823	3.43217	6.2659	72.6997	-0.00155377	1.54139	4.53618	46.9347	-0.00241816	2.79197	5.93619	59.1307	-0.00214668	2.44819	3.33161	33.7314	-0.00215963	3.14815
353.5	4.54666	43.0192	-0.00371381	5.68769	4.25781	44.4277	-0.00279802	3.58947	6.33784	72.7577	-0.00171961	1.8379	4.71232	46.8296	-0.00270044	3.41086	6.26138	72.6473	-0.00153528	1.51079	4.52928	46.8633	-0.00241039	2.77261	5.93005	59.0695	-0.00213464	2.41953	3.32586	33.6732	-0.00217408	3.153
354	4.53565	42.9151	-0.00370106	5.649	4.24949	44.3409	-0.00279278	3.56866	6.33296	72.7017	-0.00170168	1.80834	4.70432	46.7501	-0.00269342	3.39157	6.25702	72.5967	-0.00151785	1.48145	4.52209	46.7889	-0.00240321	2.75467	5.9239	59.0083	-0.00212329	2.39273	3.31981	33.6119	-0.00218975	3.15761
354.5	4.5247	42.8115	-0.00368976	5.60927	4.24136	44.2561	-0.00278788	3.54696	6.32798	72.6446	-0.00168437	1.77666	4.69644	46.6718	-0.00268739	3.36989	6.25266	72.5461	-0.0015012	1.4508	4.51495	46.715	-0.00239685	2.73538	5.9175	58.9445	-0.00211249	2.3648	3.31321	33.5451	-0.00220618	3.16103
355	4.51392	42.7095	-0.00367977	5.57142	4.23322	44.1711	-0.00278311	3.52671	6.32307	72.5882	-0.00166754	1.74658	4.68856	46.5935	-0.00268232	3.34957	6.24834	72.496	-0.00148537	1.42149	4.50792	46.6423	-0.00239085	2.71675	5.91118	58.8816	-0.0021021	2.33649	3.30608	33.4729	-0.00222263	3.16462
355.5	4.50314	42.6075	-0.00367094	5.53362	4.22501	44.0855	-0.00277892	3.50748	6.31818	72.5321	-0.00165119	1.71727	4.68062	46.5146	-0.00267791	3.32961	6.24401	72.4457	-0.00147019	1.39188	4.50091	46.5697	-0.00238483	2.69836	5.90505	58.8205	-0.00209177	2.3096	3.29925	33.4038	-0.00223946	3.1684
356	4.49213	42.5033	-0.00366302	5.49693	4.21673	43.9991	-0.00277537	3.4874	6.31334	72.4765	-0.00163532	1.68776	4.67262	46.4351	-0.00267386	3.31189	6.23964	72.395	-0.00145503	1.36173	4.49361	46.4942	-0.00237874	2.67927	5.89897	58.7599	-0.00208129	2.28328	3.29245	33.3349	-0.00225704	3.17287
356.5	4.48094	42.3974	-0.00365607	5.4628	4.20849	43.9131	-0.00277169	3.46928	6.30837	72.4194	-0.00161976	1.65858	4.66461	46.3555	-0.00267008	3.29468	6.2352	72.3435	-0.00143971	1.3328	4.48634	46.419	-0.00237258	2.66038	5.89278	58.6983	-0.00207092	2.25823	3.28555	33.2651	-0.00227506	3.17687
357	4.46982	42.2922	-0.00364988	5.4288	4.19999	43.8244	-0.00276799	3.45027	6.30341	72.3625	-0.00160423	1.62971	4.65644	46.2743	-0.00266635	3.27655	6.23071	72.2914	-0.0014241	1.30329	4.47905	46.3436	-0.00236618	2.64032	5.8865	58.6357	-0.00206078	2.23225	3.27847	33.1934	-0.00229267	3.18047
357.5	4.45882	42.1881	-0.00364437	5.39759	4.19144	43.7352	-0.0027645	3.43238	6.29837	72.3046	-0.00158864	1.6016	4.64819	46.1923	-0.00266191	3.26028	6.2263	72.2402	-0.00140833	1.27601	4.47193	46.2699	-0.00235964	2.62128	5.88023	58.5733	-0.00205054	2.20716	3.27156	33.1234	-0.00230973	3.18604
358	4.44787	42.0845	-0.00363937	5.36637	4.18318	43.649	-0.00276106	3.41347	6.29349	72.2486	-0.0015732	1.57166	4.64019	46.1128	-0.00265686	3.24352	6.2221	72.1915	-0.00139243	1.24776	4.46497	46.1979	-0.00235295	2.60302	5.87409	58.5121	-0.00203971	2.18239	3.26475	33.0545	-0.0023264	3.18996
358.5	4.43701	41.9818	-0.00363465	5.3366	4.17502	43.5639	-0.00275747	3.39545	6.28884	72.1952	-0.00155781	1.54269	4.63225	46.0339	-0.00265201	3.22723	6.21807	72.1448	-0.00137685	1.22005	4.45792	46.1249	-0.00234615	2.58447	5.86791	58.4506	-0.00202882	2.15794	3.258	32.9861	-0.00234251	3.195
359	4.42629	41.8803	-0.0036303	5.30828	4.16675	43.4776	-0.00275418	3.37852	6.28426	72.1427	-0.00154243	1.51347	4.62432	45.9551	-0.0026479	3.21058	6.21415	72.0993	-0.00136178	1.19491	4.45081	46.0514	-0.00233972	2.56565	5.86188	58.3905	-0.00201824	2.13317	3.25126	32.9179	-0.00235844	3.19943
359.5	4.41569	41.78	-0.00362704	5.28068	4.15847	43.3912	-0.00275152	3.36031	6.2798	72.0915	-0.00152762	1.48531	4.61635	45.8759	-0.00264497	3.19418	6.2103	72.0546	-0.00134735	1.17064	4.44367	45.9775	-0.00233402	2.54711	5.85597	58.3316	-0.00200837	2.10862	3.24429	32.8473	-0.00237517	3.2047
360	4.405	41.6789	-0.00362527	5.25299	4.15037	43.3066	-0.00274958	3.34315	6.27539	72.0408	-0.00151359	1.45767	4.60844	45.7973	-0.00264342	3.17691	6.20633	72.0085	-0.00133392	1.14581	4.43676	45.906	-0.00232917	2.52778	5.84999	58.2721	-0.00199909	2.08342	3.23707	32.7742	-0.00239277	3.21
360.5	4.39431	41.5777	-0.0036242	5.22464	4.14245	43.224	-0.00274829	3.32618	6.27095	71.9899	-0.00149982	1.42979	4.60069	45.7202	-0.00264278	3.15958	6.20231	71.9619	-0.00132121	1.11956	4.42992	45.8352	-0.00232515	2.50864	5.84399	58.2123	-0.00199029	2.05839	3.22984	32.701	-0.00241068	3.21312
361	4.3835	41.4755	-0.00362383	5.19849	4.1343	43.139	-0.00274755	3.31088	6.26645	71.9382	-0.00148631	1.40435	4.59309	45.6447	-0.00264254	3.14425	6.19847	71.9173	-0.0013088	1.09479	4.42308	45.7645	-0.00232154	2.49103	5.83795	58.1521	-0.00198209	2.03359	3.2223	32.6247	-0.00242835	3.2185
361.5	4.37254	41.3718	-0.0036242	5.17357	4.12582	43.0505	-0.00274722	3.29552	6.26194	71.8864	-0.00147333	1.3789	4.58533	45.5676	-0.00264227	3.12904	6.19457	71.8721	-0.00129629	1.06988	4.41607	45.6919	-0.00231751	2.47392	5.83181	58.091	-0.00197415	2.00927	3.21447	32.5454	-0.00244492	3.22358
362	4.36154	41.2677	-0.00362507	5.15047	4.11732	42.9618	-0.00274735	3.28074	6.25746	71.835	-0.00146035	1.35458	4.57727	45.4875	-0.00264185	3.11629	6.19045	71.8243	-0.00128384	1.04559	4.40895	45.6183	-0.00231269	2.4589	5.82567	58.0298	-0.00196568	1.9865	3.2065	32.4647	-0.00245955	3.22964
362.5	4.35069	41.165	-0.00362632	5.1286	4.10922	42.8773	-0.00274747	3.26799	6.25313	71.7853	-0.00144698	1.33075	4.56923	45.4076	-0.00264152	3.10325	6.1866	71.7796	-0.00127164	1.02127	4.40192	45.5455	-0.00230754	2.44489	5.81977	57.971	-0.00195652	1.96514	3.19872	32.3859	-0.00247207	3.23666
363	4.33991	41.063	-0.00362801	5.1083	4.1012	42.7936	-0.00274712	3.25572	6.24894	71.7372	-0.0014335	1.3062	4.56121	45.3279	-0.00264105	3.09077	6.18276	71.7351	-0.00125942	0.99707	4.39502	45.4741	-0.00230233	2.43208	5.81396	57.9132	-0.0019473	1.94431	3.19141	32.3119	-0.0024837	3.24306
363.5	4.32919	40.9616	-0.0036298	5.08889	4.09284	42.7064	-0.00274624	3.24312	6.24475	71.6891	-0.00142017	1.28038	4.55318	45.2481	-0.00264033	3.07843	6.17892	71.6905	-0.0012469	0.974249	4.3882	45.4036	-0.00229696	2.41954	5.80825	57.8563	-0.00193828	1.923	3.18402	32.2371	-0.00249595	3.24983
364	4.31832	40.8587	-0.00363133	5.06974	4.08444	42.6187	-0.00274537	3.22952	6.24053	71.6406	-0.0014068	1.25266	4.54521	45.1689	-0.0026396	3.06491	6.17536	71.6492	-0.00123405	0.950368	4.38144	45.3336	-0.00229119	2.40475	5.80257	57.7997	-0.001929	1.90201	3.17648	32.1608	-0.00250874	3.25546
364.5	4.30733	40.7548	-0.00363305	5.05125	4.07634	42.5342	-0.00274478	3.21632	6.23639	71.5931	-0.00139341	1.22561	4.53727	45.09	-0.00263892	3.05198	6.17189	71.609	-0.00122106	0.927149	4.37471	45.264	-0.00228538	2.38971	5.79683	57.7425	-0.00191923	1.88063	3.16892	32.0842	-0.00252158	3.26184
365	4.29634	40.6508	-0.00363562	5.03327	4.06822	42.4495	-0.00274448	3.20372	6.23231	71.5463	-0.00138029	1.19809	4.52933	45.0111	-0.00263823	3.03879	6.16845	71.569	-0.0012082	0.904678	4.368	45.1946	-0.0022797	2.3739	5.79109	57.6854	-0.00190915	1.85996	3.16159	32.01	-0.002534	3.26924
365.5	4.2855	40.5482	-0.00363945	5.01698	4.0599	42.3626	-0.00274452	3.19029	6.2282	71.4991	-0.00136785	1.17151	4.5218	44.9362	-0.00263793	3.02659	6.1649	71.5279	-0.00119593	0.8832	4.36125	45.1247	-0.0022746	2.3583	5.78545	57.6292	-0.00189919	1.83841	3.15417	31.9349	-0.0025465	3.27512
366	4.27474	40.4464	-0.00364458	5.00157	4.05163	42.2763	-0.00274509	3.1771	6.22405	71.4514	-0.00135631	1.14584	4.51435	44.8622	-0.00263864	3.01542	6.16139	71.4871	-0.00118455	0.861655	4.35451	45.055	-0.0022701	2.34285	5.78003	57.5752	-0.00188971	1.81665	3.14653	31.8575	-0.00255954	3.28131
366.5	4.26396	40.3444	-0.00365074	4.98756	4.04364	42.193	-0.0027464	3.16517	6.22004	71.4054	-0.00134533	1.12215	4.50658	44.785	-0.00264009	3.0063	6.15778	71.4452	-0.00117389	0.840076	4.34782	44.9858	-0.00226587	2.32816	5.77458	57.5209	-0.0018809	1.79738	3.13901	31.7814	-0.0025728	3.28851
367	4.2532	40.2426	-0.00365744	4.97585	4.03561	42.1092	-0.00274778	3.15529	6.21618	71.3611	-0.00133448	1.10043	4.49861	44.7058	-0.00264166	2.99848	6.15425	71.4043	-0.00116349	0.820531	4.34103	44.9155	-0.00226142	2.31638	5.76907	57.466	-0.00187241	1.77949	3.13143	31.7046	-0.00258545	3.29755
367.5	4.24225	40.139	-0.0036641	4.9664	4.02736	42.0231	-0.00274921	3.14716	6.21223	71.3158	-0.00132342	1.0802	4.49038	44.624	-0.00264303	2.99141	6.15076	71.3638	-0.00115285	0.801642	4.33409	44.8437	-0.00225697	2.30569	5.76329	57.4084	-0.00186367	1.76199	3.12354	31.6248	-0.00259716	3.30708
368	4.23105	40.033	-0.00367075	4.95654	4.01887	41.9345	-0.00275099	3.13793	6.20815	71.2689	-0.00131254	1.06156	4.48221	44.5428	-0.00264463	2.98496	6.14709	71.3212	-0.00114214	0.782946	4.32698	44.7701	-0.00225277	2.29578	5.75761	57.3519	-0.00185484	1.74427	3.11536	31.5419	-0.00260839	3.31551
368.5	4.22	39.9285	-0.00367776	4.94876	4.01039	41.846	-0.00275296	3.13231	6.20425	71.2241	-0.00130212	1.04471	4.47411	44.4623	-0.0026464	2.97978	6.1435	71.2796	-0.00113175	0.765167	4.31996	44.6975	-0.00224867	2.28724	5.75187	57.2947	-0.00184632	1.72707	3.10726	31.4599	-0.0026196	3.3258
369	4.20889	39.8233	-0.00368515	4.94212	4.00207	41.7592	-0.00275474	3.1271	6.20032	71.179	-0.00129238	1.02824	4.46613	44.383	-0.00264817	2.97504	6.14012	71.2403	-0.00112189	0.747997	4.31307	44.6262	-0.0022444	2.27874	5.74613	57.2375	-0.00183798	1.70997	3.09929	31.3792	-0.00263088	3.33578
369.5	4.19772	39.7177	-0.00369305	4.93609	3.99377	41.6726	-0.00275638	3.12171	6.19634	71.1333	-0.00128303	1.01191	4.45821	44.3043	-0.00264941	2.97104	6.13705	71.2047	-0.00111239	0.73187	4.30651	44.5583	-0.00223982	2.2706	5.74049	57.1813	-0.00182955	1.69245	3.09166	31.302	-0.00264241	3.34565
370	4.18667	39.6131	-0.00370149	4.93197	3.98548	41.5861	-0.00275849	3.11661	6.19257	71.0901	-0.00127375	0.996341	4.45029	44.2256	-0.00265037	2.96758	6.13379	71.1669	-0.00110316	0.716625	4.29995	44.4905	-0.00223518	2.26227	5.73516	57.1282	-0.00182129	1.67455	3.08403	31.2247	-0.00265475	3.35623
370.5	4.17568	39.5091	-0.00371058	4.9276	3.97736	41.5014	-0.00276103	3.11144	6.18897	71.0487	-0.00126485	0.980912	4.44231	44.1463	-0.00265179	2.96556	6.13036	71.1271	-0.00109462	0.701631	4.29338	44.4225	-0.00223058	2.25358	5.72989	57.0757	-0.00181338	1.65781	3.07639	31.1474	-0.0026681	3.3674
371	4.16459	39.4042	-0.00372033	4.92525	3.96933	41.4176	-0.00276364	3.1067	6.18523	71.0058	-0.00125612	0.964917	4.43444	44.0681	-0.00265382	2.96356	6.12706	71.0888	-0.00108668	0.688554	4.28673	44.3537	-0.00222586	2.24505	5.72451	57.0221	-0.00180576	1.64062	3.06858	31.0683	-0.0026822	3.37838
371.5	4.15353	39.2995	-0.00373053	4.9248	3.96125	41.3333	-0.00276584	3.10299	6.18151	70.9631	-0.00124711	0.947414	4.4266	43.9902	-0.00265632	2.9621	6.12402	71.0535	-0.00107925	0.675159	4.28008	44.2849	-0.00222114	2.23562	5.71909	56.9682	-0.00179821	1.62511	3.0604	30.9855	-0.00269683	3.39011
372	4.1426	39.1961	-0.00374083	4.92275	3.95296	41.2468	-0.0027684	3.09814	6.17784	70.921	-0.00123824	0.929092	4.41863	43.911	-0.00265955	2.96024	6.12101	71.0186	-0.00107228	0.66099	4.27348	44.2166	-0.0022166	2.22666	5.7138	56.9155	-0.00179078	1.60977	3.05203	30.9008	-0.00271193	3.40276
372.5	4.13154	39.0915	-0.0037516	4.92283	3.94457	41.1592	-0.00277203	3.0946	6.17423	70.8795	-0.00123011	0.91097	4.4107	43.8322	-0.00266372	2.95966	6.118	70.9837	-0.00106539	0.647758	4.26694	44.1489	-0.00221202	2.21778	5.7086	56.8637	-0.00178356	1.59502	3.04376	30.817	-0.00272773	3.41573
373	4.12036	38.9857	-0.00376324	4.92296	3.93615	41.0714	-0.00277626	3.09172	6.17061	70.838	-0.00122256	0.89237	4.40281	43.7538	-0.00266849	2.9589	6.115	70.9489	-0.00105856	0.633701	4.26045	44.0818	-0.00220766	2.20906	5.70336	56.8115	-0.00177663	1.58003	3.03582	30.7366	-0.00274417	3.42926
373.5	4.10896	38.8778	-0.00377582	4.92301	3.92784	40.9847	-0.00278048	3.08899	6.16686	70.7949	-0.00121496	0.873442	4.39485	43.6747	-0.00267365	2.95891	6.11192	70.9132	-0.00105166	0.620188	4.25371	44.012	-0.00220332	2.2007	5.69811	56.7592	-0.00176999	1.56561	3.02765	30.6539	-0.00276071	3.44245
374	4.09737	38.7682	-0.00378887	4.92301	3.91965	40.8992	-0.00278491	3.08645	6.16312	70.752	-0.00120717	0.85306	4.38669	43.5936	-0.00267872	2.95813	6.10869	70.8757	-0.00104446	0.605776	4.24694	43.942	-0.00219854	2.19138	5.69275	56.7058	-0.00176354	1.55036	3.01903	30.5666	-0.00277703	3.45484
374.5	4.08581	38.6588	-0.00380197	4.92225	3.91106	40.8096	-0.00278934	3.08306	6.1596	70.7116	-0.00119926	0.833017	4.37852	43.5124	-0.00268306	2.95754	6.10544	70.838	-0.00103731	0.5909	4.24016	43.8718	-0.00219319	2.18148	5.68718	56.6503	-0.00175682	1.53531	3.01048	30.4801	-0.00279315	3.46712
375	4.07447	38.5515	-0.00381496	4.92221	3.90273	40.7227	-0.0027933	3.0792	6.15614	70.6718	-0.0011912	0.812343	4.37053	43.433	-0.00268699	2.95642	6.10234	70.802	-0.00103049	0.576117	4.23366	43.8046	-0.0021873	2.17023	5.68184	56.5971	-0.00174964	1.51961	3.00211	30.3953	-0.00280893	3.47978
375.5	4.06329	38.4457	-0.00382765	4.92312	3.89446	40.6364	-0.00279669	3.07563	6.15283	70.6339	-0.00118304	0.791215	4.36274	43.3556	-0.00269109	2.95548	6.09941	70.768	-0.00102371	0.561183	4.22717	43.7374	-0.00218112	2.15881	5.67682	56.5471	-0.0017422	1.5042	2.99386	30.3118	-0.00282449	3.49292
376	4.05188	38.3378	-0.00384011	4.92405	3.88606	40.5487	-0.00279983	3.07277	6.1493	70.5933	-0.00117521	0.771651	4.3547	43.2757	-0.00269549	2.95609	6.09637	70.7327	-0.00101677	0.547823	4.22064	43.6699	-0.00217513	2.14725	5.67161	56.4952	-0.00173488	1.48954	2.98537	30.2258	-0.0028404	3.50684
376.5	4.04029	38.2281	-0.0038527	4.92562	3.87757	40.4601	-0.00280298	3.0693	6.14552	70.5499	-0.00116784	0.750885	4.34667	43.1959	-0.00270045	2.95607	6.09323	70.6963	-0.00101021	0.533684	4.21408	43.602	-0.0021695	2.13383	5.6662	56.4413	-0.00172771	1.47446	2.97678	30.1389	-0.00285688	3.52018
377	4.02865	38.118	-0.00386527	4.92907	3.86912	40.372	-0.00280639	3.066	6.14172	70.5063	-0.00116058	0.732511	4.33867	43.1164	-0.00270634	2.95687	6.0901	70.66	-0.00100396	0.519538	4.20754	43.5343	-0.00216421	2.12134	5.66096	56.3891	-0.00172055	1.46049	2.9682	30.052	-0.00287413	3.53346
377.5	4.01694	38.0072	-0.00387792	4.93469	3.86067	40.2838	-0.00281004	3.0631	6.13821	70.466	-0.00115324	0.714058	4.33067	43.0369	-0.00271273	2.95854	6.08704	70.6245	-0.000997866	0.506725	4.20104	43.4671	-0.00215913	2.1097	5.65599	56.3396	-0.00171352	1.44663	2.95962	29.9651	-0.0028918	3.54864
378	4.00532	37.8972	-0.00389108	4.94101	3.85222	40.1956	-0.00281353	3.06071	6.13496	70.4287	-0.00114601	0.696316	4.32263	42.957	-0.00271883	2.96144	6.08402	70.5895	-0.000991545	0.494564	4.19457	43.4001	-0.00215402	2.09845	5.65102	56.2901	-0.00170684	1.433	2.95089	29.8767	-0.00290889	3.56317
378.5	3.99371	37.7874	-0.0039045	4.94722	3.84391	40.1089	-0.00281686	3.05817	6.13152	70.3892	-0.00113885	0.681451	4.31435	42.8747	-0.00272506	2.96473	6.08101	70.5545	-0.000984933	0.483038	4.18823	43.3345	-0.0021482	2.08804	5.646	56.2401	-0.00170032	1.41986	2.94232	29.79	-0.00292526	3.57723
379	3.98195	37.6761	-0.00391828	4.95431	3.83552	40.0214	-0.00281995	3.05552	6.12819	70.351	-0.00113162	0.666339	4.30612	42.7929	-0.00273189	2.96833	6.078	70.5196	-0.0009789	0.471893	4.18204	43.2705	-0.00214184	2.0771	5.64097	56.19	-0.00169374	1.40668	2.93372	29.7029	-0.00294099	3.59009
379.5	3.97008	37.5638	-0.00393267	4.96179	3.82718	39.9343	-0.00282302	3.05184	6.12504	70.3148	-0.00112462	0.651862	4.29797	42.7119	-0.00273938	2.97108	6.07498	70.4846	-0.000974077	0.460016	4.17566	43.2045	-0.00213544	2.06531	5.63596	56.1401	-0.00168712	1.39273	2.92479	29.6125	-0.00295651	3.60315
380	3.95833	37.4526	-0.00394764	4.96886	3.8186	39.8448	-0.00282637	3.0499	6.12165	70.2759	-0.00111815	0.637881	4.28962	42.6289	-0.00274717	2.97437	6.07208	70.4509	-0.000969654	0.44982	4.16909	43.1365	-0.00212922	2.05414	5.63086	56.0893	-0.00168071	1.37984	2.91568	29.5203	-0.00297218	3.61706
380.5	3.94639	37.3396	-0.00396247	4.9756	3.80976	39.7526	-0.00282981	3.04781	6.11797	70.2337	-0.00111193	0.624067	4.28111	42.5443	-0.0027551	2.97711	6.06925	70.4181	-0.000965255	0.438509	4.16265	43.0699	-0.00212308	2.04309	5.62569	56.0378	-0.00167424	1.36587	2.9065	29.4273	-0.00298842	3.62955
381	3.93431	37.2253	-0.00397708	4.98156	3.80101	39.6613	-0.00283344	3.04531	6.1144	70.1927	-0.00110568	0.610085	4.2727	42.4608	-0.00276294	2.97927	6.06628	70.3836	-0.000960525	0.426121	4.15602	43.0013	-0.00211676	2.0325	5.62053	55.9864	-0.00166761	1.35113	2.89731	29.3343	-0.00300506	3.64048
381.5	3.92214	37.1102	-0.00399162	4.9881	3.79239	39.5713	-0.00283751	3.04335	6.11118	70.1557	-0.00109944	0.594899	4.26441	42.3784	-0.00277057	2.98188	6.06335	70.3496	-0.000955491	0.414009	4.14943	42.9331	-0.00211012	2.02183	5.61548	55.9361	-0.00166073	1.33554	2.88815	29.2415	-0.00302129	3.65119
382	3.91006	36.9959	-0.00400637	4.99519	3.78381	39.4818	-0.00284152	3.04193	6.10807	70.12	-0.0010933	0.579505	4.25603	42.2951	-0.00277823	2.98436	6.06068	70.3186	-0.000950241	0.402713	4.14316	42.8682	-0.00210346	2.01296	5.61039	55.8854	-0.00165371	1.32081	2.87906	29.1495	-0.00303693	3.66321
382.5	3.89802	36.882	-0.00402163	5.0026	3.77539	39.3939	-0.00284504	3.03989	6.10503	70.0851	-0.00108709	0.564351	4.24783	42.2136	-0.00278641	2.98701	6.05788	70.2862	-0.000944912	0.390389	4.13705	42.805	-0.00209701	2.00476	5.60547	55.8364	-0.00164656	1.3056	2.87002	29.058	-0.00305252	3.67502
383	3.88601	36.7683	-0.00403734	5.01105	3.76702	39.3066	-0.00284824	3.03856	6.10201	70.0504	-0.00108045	0.549927	4.23951	42.1309	-0.00279541	2.9897	6.05499	70.2526	-0.000939964	0.379242	4.1309	42.7413	-0.00209076	1.99576	5.60057	55.7876	-0.0016397	1.28981	2.86101	28.9667	-0.00306841	3.68574
383.5	3.874	36.6547	-0.00405324	5.01907	3.75853	39.218	-0.00285141	3.03577	6.09878	70.0134	-0.0010732	0.536245	4.23111	42.0475	-0.00280467	2.99193	6.05233	70.2218	-0.000935238	0.36838	4.12466	42.6768	-0.002084	1.98543	5.59566	55.7387	-0.00163302	1.27265	2.85178	28.8733	-0.00308413	3.69677
384	3.862	36.5412	-0.00406905	5.02839	3.75006	39.1296	-0.00285447	3.03443	6.09538	69.9743	-0.00106569	0.524094	4.22293	41.9662	-0.00281345	2.9951	6.04977	70.1921	-0.000930232	0.358445	4.11834	42.6114	-0.00207661	1.97478	5.5908	55.6903	-0.00162595	1.25729	2.84236	28.7779	-0.00309919	3.70919
384.5	3.85	36.4276	-0.00408471	5.03756	3.74163	39.0417	-0.00285762	3.03287	6.09215	69.9373	-0.00105817	0.512891	4.21456	41.883	-0.00282191	2.99947	6.04704	70.1604	-0.000924923	0.348056	4.11213	42.5471	-0.0020691	1.96327	5.58599	55.6423	-0.00161848	1.24169	2.83306	28.6838	-0.00311373	3.72203
385	3.838	36.3141	-0.00410061	5.04846	3.73316	38.9533	-0.00286059	3.03257	6.08902	69.9013	-0.00105097	0.501496	4.20593	41.7972	-0.00283039	3.0038	6.04444	70.1302	-0.000919708	0.338171	4.10602	42.4839	-0.00206141	1.95016	5.58129	55.5955	-0.00161111	1.22628	2.82369	28.5889	-0.00312782	3.73351
385.5	3.82588	36.1994	-0.00411688	5.05944	3.7246	38.864	-0.00286349	3.03279	6.08601	69.8668	-0.00104417	0.489616	4.19742	41.7127	-0.00283878	3.00833	6.04186	70.1003	-0.000914616	0.328197	4.09988	42.4204	-0.00205347	1.93583	5.57669	55.5497	-0.00160388	1.21107	2.81424	28.4932	-0.00314146	3.74528
386	3.81352	36.0825	-0.00413352	5.07046	3.7162	38.7763	-0.00286631	3.03189	6.083	69.8322	-0.00103746	0.476543	4.18924	41.6314	-0.00284694	3.01376	6.03918	70.0692	-0.000909651	0.317781	4.09363	42.3557	-0.00204507	1.92135	5.57191	55.5021	-0.00159625	1.19587	2.80505	28.4002	-0.00315446	3.75776
386.5	3.80117	35.9656	-0.00415064	5.0819	3.70777	38.6884	-0.00286911	3.03297	6.07999	69.7977	-0.00103092	0.461973	4.18078	41.5473	-0.00285519	3.02068	6.03662	70.0395	-0.000905021	0.307093	4.0877	42.2944	-0.00203647	1.9073	5.56704	55.4536	-0.0015885	1.18125	2.79566	28.3051	-0.00316725	3.77047
387	3.78858	35.8465	-0.00416842	5.09416	3.69927	38.5997	-0.00287206	3.03498	6.07688	69.762	-0.00102506	0.446601	4.17206	41.4606	-0.00286447	3.02793	6.03382	70.007	-0.000900943	0.295952	4.08173	42.2326	-0.00202771	1.89248	5.56218	55.4052	-0.00158083	1.16684	2.78612	28.2085	-0.00318011	3.78187
387.5	3.77578	35.7254	-0.00418698	5.1071	3.69044	38.5075	-0.00287514	3.03623	6.0736	69.7243	-0.00101965	0.4289	4.16318	41.3724	-0.00287484	3.03475	6.03061	69.9698	-0.000897361	0.284041	4.07556	42.1688	-0.00201884	1.87651	5.55739	55.3575	-0.00157337	1.15146	2.77634	28.1095	-0.00319272	3.79211
388	3.76293	35.6038	-0.00420625	5.12036	3.68137	38.4129	-0.00287779	3.03708	6.07031	69.6865	-0.0010138	0.410907	4.15438	41.2849	-0.00288543	3.0426	6.02765	69.9354	-0.000894096	0.271937	4.0693	42.104	-0.00200974	1.85991	5.55258	55.3095	-0.00156578	1.13683	2.76652	28.0101	-0.00320478	3.80289
388.5	3.75027	35.484	-0.00422548	5.13468	3.67263	38.3217	-0.0028803	3.03851	6.06714	69.6501	-0.00100774	0.395055	4.14574	41.1991	-0.00289595	3.0532	6.02485	69.9029	-0.000890878	0.260986	4.06313	42.0401	-0.00200043	1.84444	5.54791	55.263	-0.00155791	1.12243	2.75672	27.9108	-0.00321644	3.8153
389	3.73763	35.3644	-0.00424493	5.14901	3.66386	38.2302	-0.00288312	3.04065	6.06404	69.6146	-0.00100231	0.378078	4.1372	41.1142	-0.00290648	3.06318	6.02222	69.8724	-0.000887448	0.249447	4.05704	41.9771	-0.00199079	1.82717	5.54318	55.2159	-0.00155016	1.10626	2.74688	27.8112	-0.00322789	3.82548
389.5	3.72484	35.2434	-0.00426524	5.16471	3.65499	38.1376	-0.00288654	3.0426	6.06102	69.5799	-0.000997695	0.362989	4.12858	41.0286	-0.00291723	3.07361	6.01959	69.8419	-0.000884166	0.237504	4.05102	41.9149	-0.00198108	1.81041	5.53846	55.1689	-0.00154281	1.09137	2.73709	27.7121	-0.00323936	3.83522
390	3.71207	35.1226	-0.00428681	5.1813	3.64634	38.0474	-0.00289018	3.0438	6.05801	69.5453	-0.000993148	0.34883	4.11986	40.9419	-0.00292832	3.08633	6.01698	69.8116	-0.000881173	0.226546	4.04501	41.8527	-0.00197165	1.79256	5.53382	55.1227	-0.00153571	1.07577	2.72734	27.6134	-0.00325087	3.84343
390.5	3.69921	35.0009	-0.00430942	5.1994	3.63774	37.9577	-0.00289394	3.04529	6.05524	69.5135	-0.000988645	0.336233	4.11096	40.8534	-0.00293986	3.10009	6.01446	69.7824	-0.000877726	0.217198	4.03901	41.7906	-0.00196208	1.77529	5.52926	55.0772	-0.00152897	1.06111	2.71763	27.5151	-0.00326209	3.85251
391	3.68639	34.8796	-0.00433278	5.218	3.62929	37.8695	-0.00289717	3.04659	6.05257	69.4829	-0.000983826	0.324284	4.102	40.7644	-0.00295162	3.11398	6.01181	69.7516	-0.000874172	0.208703	4.03311	41.7295	-0.00195202	1.75857	5.52476	55.0324	-0.00152231	1.04754	2.70781	27.4156	-0.00327252	3.86169
391.5	3.67346	34.7573	-0.00435672	5.23597	3.62071	37.78	-0.00289943	3.04737	6.04989	69.4521	-0.000978538	0.310789	4.09312	40.6762	-0.00296328	3.1265	6.00917	69.721	-0.000871213	0.198959	4.02746	41.6711	-0.00194137	1.74065	5.52024	54.9874	-0.0015154	1.03317	2.69795	27.3158	-0.00328197	3.86792
392	3.6604	34.6337	-0.00438111	5.25529	3.6119	37.688	-0.00290102	3.04725	6.04697	69.4186	-0.000973193	0.297718	4.08438	40.5893	-0.00297519	3.13985	6.00664	69.6917	-0.000868554	0.189901	4.02181	41.6126	-0.00193031	1.72328	5.51577	54.9429	-0.00150833	1.01911	2.68814	27.2165	-0.00329065	3.8727
392.5	3.64734	34.5101	-0.00440614	5.27504	3.60309	37.5961	-0.00290246	3.04619	6.04399	69.3844	-0.000968302	0.284061	4.07564	40.5024	-0.00298713	3.15366	6.00422	69.6636	-0.000865844	0.18174	4.01595	41.552	-0.00191928	1.70538	5.51137	54.899	-0.00150138	1.00448	2.67827	27.1166	-0.00329913	3.87762
393	3.63419	34.3857	-0.00443209	5.29506	3.59445	37.5059	-0.00290368	3.04575	6.04111	69.3513	-0.000963977	0.269474	4.06673	40.4139	-0.00299938	3.16691	6.00167	69.634	-0.000863242	0.174306	4.01022	41.4927	-0.00190837	1.68658	5.50699	54.8554	-0.00149471	0.990357	2.66843	27.0169	-0.00330755	3.88305
393.5	3.62099	34.2608	-0.00445901	5.31502	3.58586	37.4163	-0.00290476	3.04412	6.03846	69.3209	-0.000960125	0.253803	4.05783	40.3255	-0.00301213	3.17957	5.99924	69.6058	-0.000860751	0.165424	4.00459	41.4345	-0.00189755	1.66764	5.50259	54.8116	-0.00148816	0.974837	2.65859	26.9173	-0.00331572	3.88847
394	3.60774	34.1354	-0.00448661	5.33598	3.57716	37.3255	-0.00290609	3.04287	6.03579	69.2902	-0.000956421	0.239823	4.04892	40.2369	-0.00302529	3.19281	5.99675	69.5769	-0.000857979	0.156973	3.99906	41.3772	-0.00188672	1.64864	5.49828	54.7687	-0.00148143	0.959692	2.64872	26.8174	-0.00332356	3.89336
394.5	3.59429	34.0082	-0.00451525	5.35789	3.56849	37.2351	-0.00290682	3.04018	6.0328	69.2559	-0.000952676	0.226187	4.03981	40.1464	-0.003038	3.20554	5.99414	69.5466	-0.000855092	0.149008	3.99346	41.3193	-0.00187602	1.62926	5.49377	54.7237	-0.00147456	0.942987	2.63865	26.7154	-0.00333048	3.89701
395	3.5806	33.8786	-0.00454518	5.38075	3.55956	37.1419	-0.00290657	3.03671	6.02962	69.2194	-0.000948972	0.21248	4.03029	40.0518	-0.00305032	3.21806	5.99142	69.5151	-0.00085191	0.140921	3.98778	41.2605	-0.00186497	1.60897	5.48922	54.6784	-0.00146784	0.926722	2.62827	26.6103	-0.00333609	3.90135
395.5	3.56673	33.7474	-0.00457664	5.4053	3.55054	37.0478	-0.00290509	3.03336	6.02656	69.1843	-0.000945262	0.198356	4.02062	39.9557	-0.00306285	3.23071	5.98871	69.4836	-0.000848795	0.132324	3.9819	41.1997	-0.0018534	1.58854	5.48462	54.6326	-0.00146122	0.909841	2.61791	26.5054	-0.00334068	3.90405
396	3.55303	33.6178	-0.00460949	5.43152	3.54185	36.9571	-0.00290309	3.02877	6.02386	69.1533	-0.000941678	0.184877	4.01133	39.8634	-0.00307594	3.24502	5.98614	69.4538	-0.000846351	0.123583	3.9762	41.1407	-0.00184154	1.56885	5.48023	54.5889	-0.00145433	0.894407	2.60786	26.4037	-0.0033447	3.90631
396.5	3.5395	33.4898	-0.00464333	5.45917	3.53313	36.8661	-0.00290131	3.02374	6.02113	69.1219	-0.000938464	0.171475	4.00231	39.7737	-0.00308955	3.26018	5.98372	69.4257	-0.00084432	0.115548	3.97076	41.0844	-0.00182953	1.54861	5.47606	54.5473	-0.00144722	0.879071	2.59791	26.3029	-0.00334833	3.90719
397	3.52584	33.3605	-0.00467799	5.48605	3.5244	36.775	-0.00289906	3.01638	6.01829	69.0893	-0.000935601	0.156379	3.99331	39.6843	-0.00310317	3.274	5.98134	69.3981	-0.000842575	0.106614	3.96546	41.0296	-0.00181748	1.52642	5.47178	54.5047	-0.00144011	0.861403	2.58794	26.202	-0.00335161	3.90496
397.5	3.51186	33.2282	-0.00471355	5.51565	3.51559	36.6831	-0.00289616	3.00972	6.01546	69.0569	-0.000933001	0.143327	3.98422	39.5939	-0.00311647	3.29062	5.97881	69.3688	-0.000840796	0.0992488	3.96014	40.9745	-0.00180551	1.5055	5.4674	54.4611	-0.00143286	0.845502	2.5778	26.0993	-0.00335422	3.90387
398	3.49766	33.0939	-0.00475027	5.54876	3.5068	36.5914	-0.00289317	3.00425	6.01275	69.0257	-0.00093055	0.130449	3.97479	39.5002	-0.0031295	3.30954	5.97635	69.3402	-0.000838906	0.0929308	3.95476	40.9189	-0.00179351	1.48703	5.46308	54.418	-0.00142544	0.8307	2.56755	25.9956	-0.00335595	3.9026
398.5	3.48339	32.9589	-0.00478814	5.58335	3.49804	36.5	-0.00288956	2.99843	6.00992	68.9933	-0.000928086	0.119103	3.96535	39.4064	-0.0031425	3.32885	5.97409	69.314	-0.000837045	0.0869213	3.94942	40.8636	-0.00178136	1.46785	5.45873	54.3747	-0.00141802	0.816528	2.55737	25.8925	-0.00335684	3.9002
399	3.46914	32.824	-0.00482742	5.61896	3.48945	36.4103	-0.00288507	2.99119	6.00722	68.9623	-0.000925395	0.107631	3.95585	39.312	-0.00315588	3.34749	5.97166	69.2858	-0.000835129	0.0792763	3.94415	40.8091	-0.00176926	1.44766	5.45448	54.3324	-0.00141073	0.79991	2.54737	25.7912	-0.00335701	3.89603
399.5	3.45479	32.6883	-0.004868	5.65779	3.48109	36.3231	-0.00287964	2.98559	6.00459	68.9321	-0.000922248	0.0974847	3.94644	39.2185	-0.00316993	3.36721	5.96893	69.2541	-0.000833386	0.0732114	3.93889	40.7547	-0.00175765	1.42951	5.45039	54.2916	-0.00140359	0.784122	2.53736	25.6899	-0.00335646	3.89292
400	3.44037	32.5518	-0.00490953	5.69999	3.47257	36.2342	-0.00287382	2.98	6.00186	68.9007	-0.000918746	0.0883246	3.93693	39.124	-0.00318447	3.38868	5.96631	69.2237	-0.000832164	0.0671654	3.93373	40.7013	-0.00174622	1.41061	5.44634	54.2513	-0.00139651	0.769872	2.52729	25.5879	-0.00335506	3.88923
400.5	3.42567	32.4127	-0.00495205	5.74426	3.46379	36.1426	-0.0028679	2.97291	5.99911	68.8692	-0.000915011	0.0787465	3.92729	39.0282	-0.00319908	3.41145	5.96373	69.1938	-0.000831343	0.0601223	3.92849	40.6471	-0.00173456	1.39073	5.44208	54.2088	-0.00138925	0.755557	2.51711	25.4849	-0.00335273	3.88461
401	3.41068	32.2709	-0.00499553	5.79014	3.45503	36.0512	-0.00286182	2.96493	5.99628	68.8367	-0.000911527	0.0700095	3.91745	38.9304	-0.00321348	3.43326	5.96112	69.1635	-0.00083056	0.052547	3.92319	40.5922	-0.00172287	1.36912	5.43778	54.166	-0.00138174	0.740436	2.50677	25.3802	-0.00334931	3.87809
401.5	3.39541	32.1264	-0.00503992	5.83653	3.44614	35.9584	-0.002855	2.95551	5.99334	68.8029	-0.00090843	0.0609856	3.9077	38.8335	-0.00322767	3.45446	5.95849	69.133	-0.000829512	0.0437952	3.91782	40.5367	-0.00171134	1.34655	5.43346	54.123	-0.00137406	0.724053	2.49643	25.2755	-0.00334477	3.86901
402	3.38019	31.9824	-0.00508508	5.88632	3.43713	35.8644	-0.00284712	2.94552	5.99051	68.7704	-0.000905112	0.0517583	3.89796	38.7367	-0.00324146	3.47746	5.95599	69.104	-0.000827947	0.0370597	3.91255	40.4821	-0.00169966	1.32528	5.42919	54.0804	-0.00136598	0.708123	2.48621	25.172	-0.00333903	3.85992
402.5	3.36484	31.8372	-0.00513086	5.93738	3.42853	35.7747	-0.00283792	2.93395	5.98778	68.7391	-0.000901428	0.0440608	3.88828	38.6405	-0.00325482	3.50154	5.95357	69.0759	-0.000826207	0.031954	3.9074	40.4289	-0.00168782	1.30365	5.42508	54.0395	-0.00135751	0.693602	2.4761	25.0697	-0.00333184	3.85161
403	3.34922	31.6894	-0.00517747	5.99	3.42004	35.6861	-0.00282747	2.92134	5.98497	68.7068	-0.000897524	0.036789	3.87862	38.5445	-0.00326818	3.52553	5.95115	69.0478	-0.000824446	0.0255157	3.90234	40.3765	-0.00167576	1.28216	5.42094	53.9983	-0.00134893	0.678331	2.46618	24.9692	-0.00332313	3.8405
403.5	3.33341	31.5398	-0.00522536	6.04459	3.41176	35.5997	-0.00281653	2.90823	5.98231	68.6763	-0.000893845	0.0290115	3.8688	38.4469	-0.00328229	3.54941	5.94858	69.018	-0.000823098	0.0203218	3.89736	40.325	-0.0016636	1.26087	5.41693	53.9583	-0.00134052	0.663348	2.45629	24.8691	-0.00331349	3.82864
404	3.31769	31.3911	-0.00527448	6.10137	3.40335	35.5119	-0.00280583	2.89625	5.97975	68.6469	-0.00089067	0.0213733	3.85891	38.3487	-0.00329761	3.57507	5.94619	68.9903	-0.000822023	0.0164061	3.89247	40.2744	-0.00165161	1.24081	5.41309	53.9201	-0.00133239	0.648814	2.4463	24.7679	-0.0033032	3.81732
404.5	3.30223	31.2448	-0.00532382	6.16072	3.39485	35.4232	-0.00279483	2.883	5.97715	68.6171	-0.00088743	0.0144057	3.849	38.2502	-0.00331361	3.60254	5.9439	68.9637	-0.000821	0.0121812	3.88774	40.2254	-0.00163989	1.2214	5.40933	53.8826	-0.0013242	0.635628	2.43629	24.6666	-0.00329205	3.80534
405	3.28648	31.0958	-0.00537259	6.22152	3.38662	35.3374	-0.00278358	2.87061	5.97455	68.5872	-0.000883822	0.00936671	3.83913	38.1521	-0.00332949	3.63219	5.94151	68.936	-0.000819598	0.00884927	3.88303	40.1767	-0.0016282	1.20265	5.4054	53.8435	-0.00131576	0.623543	2.42633	24.5658	-0.00327972	3.79326
405.5	3.27044	30.944	-0.00542045	6.28466	3.37842	35.2518	-0.00277212	2.8596	5.9719	68.5568	-0.000880013	0.00438938	3.82929	38.0543	-0.00334496	3.66157	5.93919	68.9091	-0.000817675	0.00416536	3.87816	40.1263	-0.0016165	1.18359	5.40155	53.8051	-0.00130708	0.610092	2.41653	24.4665	-0.00326641	3.77832
406	3.25415	30.7899	-0.00546797	6.3487	3.37002	35.1642	-0.00276037	2.84757	5.9693	68.5269	-0.000876739	-0.0011546	3.81933	37.9553	-0.00336055	3.69092	5.93683	68.8817	-0.000815728	0.000850083	3.8734	40.0771	-0.00160506	1.16521	5.39782	53.768	-0.0012985	0.596543	2.4068	24.368	-0.00325268	3.76222
406.5	3.23763	30.6336	-0.00551552	6.41475	3.36183	35.0787	-0.00274852	2.83749	5.96679	68.4981	-0.000873859	-0.00397709	3.80927	37.8553	-0.00337666	3.72245	5.93442	68.8537	-0.000814098	-0.0013965	3.86879	40.0294	-0.00159409	1.14912	5.39396	53.7295	-0.00129032	0.584463	2.39698	24.2686	-0.0032388	3.74773
407	3.22089	30.4752	-0.00556298	6.48201	3.3537	34.9939	-0.00273672	2.82638	5.96426	68.4691	-0.00087126	-0.00749766	3.79905	37.7538	-0.00339326	3.75405	5.93201	68.8258	-0.000812621	-0.0034293	3.86412	39.981	-0.00158371	1.13282	5.39001	53.6902	-0.00128248	0.57388	2.38712	24.1688	-0.00322452	3.72999
407.5	3.20389	30.3143	-0.0056098	6.54946	3.34553	34.9086	-0.00272483	2.81549	5.96167	68.4394	-0.000868604	-0.0110649	3.78868	37.6507	-0.00341026	3.78565	5.9295	68.7966	-0.000811135	-0.00458484	3.85918	39.9299	-0.00157358	1.11628	5.38601	53.6503	-0.00127482	0.562786	2.37725	24.0688	-0.00320905	3.71084
408	3.18692	30.1538	-0.00565566	6.61827	3.33705	34.8201	-0.00271235	2.80505	5.959	68.4087	-0.000865535	-0.0159195	3.77832	37.5478	-0.00342774	3.81756	5.92691	68.7666	-0.000810251	-0.0048183	3.85426	39.879	-0.00156318	1.10093	5.3821	53.6114	-0.00126697	0.55204	2.36755	23.9706	-0.0031924	3.69194
408.5	3.16982	29.992	-0.00569977	6.68771	3.32867	34.7327	-0.00269907	2.79334	5.95651	68.3801	-0.00086239	-0.0209779	3.76794	37.4446	-0.00344554	3.85041	5.92424	68.7356	-0.000809665	-0.0046733	3.84957	39.8305	-0.00155254	1.08523	5.37834	53.5739	-0.00125883	0.542702	2.35787	23.8726	-0.00317463	3.67106
409	3.15255	29.8286	-0.00574219	6.75742	3.32043	34.6467	-0.0026854	2.78108	5.95387	68.3498	-0.000859173	-0.0269121	3.75754	37.3413	-0.00346382	3.88493	5.92162	68.7052	-0.00080903	-0.00428987	3.84495	39.7827	-0.00154204	1.07085	5.37456	53.5363	-0.00125068	0.53414	2.34833	23.776	-0.00315589	3.65035
409.5	3.13503	29.6628	-0.00578336	6.82695	3.31243	34.5632	-0.00267185	2.76737	5.95111	68.3181	-0.000855767	-0.0357807	3.74722	37.2387	-0.00348275	3.92017	5.9193	68.6783	-0.000807922	-0.00434556	3.84032	39.7348	-0.001532	1.05543	5.37076	53.4984	-0.00124291	0.525031	2.3388	23.6795	-0.00313654	3.62559
410	3.11746	29.4965	-0.00582367	6.89386	3.3045	34.4805	-0.00265867	2.75198	5.94848	68.2879	-0.000852685	-0.0456473	3.73697	37.1369	-0.00350244	3.95636	5.9171	68.6528	-0.000806679	-0.00478332	3.83577	39.6877	-0.0015225	1.04002	5.36715	53.4625	-0.00123561	0.513912	2.32933	23.5837	-0.00311707	3.59856
410.5	3.09975	29.329	-0.00586262	6.9606	3.29696	34.4018	-0.00264631	2.73703	5.9459	68.2583	-0.000849907	-0.0559195	3.72665	37.0343	-0.00352304	3.99661	5.91467	68.6246	-0.000805312	-0.00623189	3.83124	39.6408	-0.00151359	1.02568	5.36355	53.4266	-0.00122866	0.503053	2.32005	23.4897	-0.00309726	3.57182
411	3.08185	29.1596	-0.00589987	7.02546	3.28938	34.3227	-0.00263455	2.72066	5.94341	68.2297	-0.000847154	-0.0669902	3.71612	36.9297	-0.00354443	4.03892	5.91227	68.5967	-0.000803978	-0.00836382	3.82675	39.5944	-0.00150524	1.01103	5.35985	53.3897	-0.00122172	0.490988	2.31102	23.3983	-0.00307671	3.54321
411.5	3.06351	28.9861	-0.00593523	7.08856	3.28157	34.2412	-0.0026229	2.70249	5.94106	68.2028	-0.000844547	-0.0782072	3.70542	36.8233	-0.00356665	4.08254	5.90981	68.5682	-0.000802913	-0.0102614	3.82243	39.5497	-0.0014974	0.996944	5.35621	53.3535	-0.00121504	0.478351	2.302	23.307	-0.00305549	3.5124
412	3.0452	28.8128	-0.00596848	7.15096	3.27364	34.1585	-0.00261154	2.68537	5.93856	68.1741	-0.000842435	-0.0863649	3.69471	36.7169	-0.0035902	4.12876	5.9074	68.5402	-0.000802696	-0.0114254	3.81814	39.5053	-0.0014902	0.982889	5.35263	53.3178	-0.00120918	0.465735	2.293	23.2158	-0.00303399	3.48077
412.5	3.02718	28.6423	-0.00599921	7.21238	3.26582	34.0769	-0.0026008	2.66785	5.93607	68.1455	-0.000840493	-0.093509	3.68396	36.6101	-0.00361548	4.17359	5.90511	68.5137	-0.00080307	-0.0132099	3.81388	39.4612	-0.00148369	0.968595	5.34913	53.283	-0.00120353	0.451865	2.28399	23.1246	-0.00301234	3.44826
413	3.00912	28.4715	-0.00602634	7.27197	3.25793	33.9946	-0.002591	2.65015	5.93365	68.1177	-0.000838697	-0.100127	3.67328	36.5039	-0.00364265	4.21712	5.90287	68.4877	-0.000803341	-0.0158212	3.80959	39.4168	-0.00147743	0.954579	5.34559	53.2477	-0.00119759	0.438331	2.27499	23.0335	-0.00299073	3.41563
413.5	2.99098	28.2998	-0.00604913	7.33018	3.25014	33.9133	-0.0025816	2.63271	5.93128	68.0905	-0.000836982	-0.105796	3.6625	36.3968	-0.00367128	4.25783	5.90066	68.462	-0.000803313	-0.0174733	3.80514	39.3708	-0.00147131	0.94104	5.34208	53.2127	-0.00119127	0.424611	2.26595	22.942	-0.00296925	3.3826
414	2.97256	28.1255	-0.00606741	7.38604	3.24249	33.8335	-0.00257221	2.61484	5.92857	68.0594	-0.000835415	-0.112165	3.65139	36.2864	-0.00370126	4.29615	5.89825	68.4341	-0.000803228	-0.019803	3.80063	39.3241	-0.00146588	0.927102	5.33848	53.1769	-0.00118481	0.410697	2.25677	22.849	-0.00294781	3.3485
414.5	2.95385	27.9485	-0.00608094	7.43969	3.2348	33.7532	-0.00256312	2.59882	5.92579	68.0275	-0.00083389	-0.116939	3.64019	36.1751	-0.00373301	4.33468	5.89567	68.4041	-0.000803082	-0.0211707	3.79608	39.2771	-0.00146116	0.914148	5.3348	53.1402	-0.00117838	0.397816	2.24762	22.7564	-0.00292626	3.31493
415	2.93509	27.771	-0.00608966	7.49101	3.22711	33.673	-0.00255452	2.58323	5.92315	67.9971	-0.000832146	-0.123586	3.62906	36.0645	-0.00376702	4.37205	5.89302	68.3734	-0.000802754	-0.021921	3.79147	39.2294	-0.00145678	0.902923	5.33118	53.1042	-0.00117199	0.385473	2.23871	22.6662	-0.00290483	3.28252
415.5	2.91642	27.5944	-0.00609377	7.5384	3.21936	33.5921	-0.0025465	2.56754	5.92072	67.9693	-0.000829779	-0.129976	3.6179	35.9536	-0.00380414	4.41034	5.89047	68.3438	-0.000802439	-0.0224285	3.78708	39.1839	-0.00145257	0.891495	5.32767	53.0692	-0.00116558	0.373399	2.23014	22.5794	-0.00288393	3.25043
416	2.89771	27.4173	-0.00609315	7.58142	3.21179	33.5131	-0.00253946	2.55298	5.91835	67.942	-0.000827135	-0.136212	3.60654	35.8407	-0.00384572	4.44985	5.88785	68.3134	-0.000802431	-0.0225818	3.78301	39.1418	-0.00144918	0.881033	5.32423	53.0349	-0.00115941	0.360922	2.22163	22.4932	-0.00286386	3.21827
416.5	2.87924	27.2426	-0.00608765	7.62047	3.20441	33.4361	-0.0025341	2.53855	5.91586	67.9135	-0.00082448	-0.141683	3.59519	35.7279	-0.00389396	4.49215	5.88542	68.2852	-0.000802635	-0.0227274	3.77892	39.0995	-0.001447	0.871212	5.32084	53.0012	-0.00115394	0.34834	2.21316	22.4075	-0.00284437	3.18684
417	2.8607	27.0671	-0.00607688	7.65481	3.19708	33.3596	-0.00253019	2.52566	5.9134	67.8852	-0.000821641	-0.145136	3.58378	35.6145	-0.00395356	4.53696	5.88313	68.2586	-0.000803368	-0.0221221	3.7747	39.0558	-0.00144595	0.861792	5.31744	52.9673	-0.00114879	0.336851	2.20489	22.3238	-0.00282514	3.15517
417.5	2.84196	26.8898	-0.00606069	7.68317	3.18964	33.282	-0.00252747	2.513	5.91117	67.8596	-0.000818512	-0.148736	3.57236	35.501	-0.00405019	4.58364	5.88113	68.2354	-0.000804519	-0.0212288	3.77041	39.0115	-0.00144579	0.852932	5.314	52.933	-0.00114361	0.325032	2.19664	22.2402	-0.00280619	3.12365
418	2.82311	26.7115	-0.00603955	7.70413	3.18223	33.2047	-0.00252616	2.50295	5.90874	67.8317	-0.000815556	-0.151407	3.56077	35.3858	-0.00423305	4.63433	5.87903	68.2111	-0.000805773	-0.0205732	3.76622	38.9681	-0.00144684	0.844481	5.31055	52.8987	-0.00113866	0.313543	2.18827	22.1555	-0.0027878	3.0923
418.5	2.80434	26.5339	-0.00601331	7.71645	3.17478	33.1269	-0.00252641	2.49332	5.9063	67.8037	-0.000812823	-0.153859	3.54893	35.2682	-0.00451379	4.68841	5.87685	68.1858	-0.000806732	-0.0204008	3.76201	38.9245	-0.00144912	0.835906	5.30722	52.8655	-0.00113404	0.302559	2.18012	22.073	-0.00276984	3.05955
419	2.78561	26.3567	-0.00598172	7.72133	3.16734	33.0493	-0.0025274	2.48572	5.904	67.7773	-0.000810407	-0.153931	3.53697	35.1493	-0.00488126	4.74918	5.87449	68.1584	-0.00080756	-0.0188355	3.75781	38.8811	-0.00145267	0.828875	5.30401	52.8335	-0.0011297	0.292672	2.17219	21.9927	-0.00275231	3.02808
419.5	2.76703	26.1809	-0.00594493	7.71878	3.15998	32.9725	-0.00252906	2.48085	5.90161	67.7499	-0.000807926	-0.152776	3.52485	35.0289	-0.00532054	4.81636	5.87194	68.1288	-0.000808453	-0.0160215	3.75354	38.8369	-0.00145794	0.823869	5.30065	52.8001	-0.00112595	0.283547	2.16414	21.9112	-0.00273537	2.99833
420	2.74866	26.0071	-0.00590427	7.70778	3.1524	32.8934	-0.00253238	2.47687	5.89899	67.7198	-0.000805504	-0.151662	3.51238	34.9049	-0.00581472	4.89069	5.86918	68.0968	-0.00081002	-0.014158	3.74917	38.7917	-0.00146509	0.819772	5.29698	52.7635	-0.00112307	0.274704	2.15591	21.8278	-0.00271891	2.96924
420.5	2.73034	25.8337	-0.00586036	7.6865	3.1447	32.8131	-0.00253783	2.47319	5.89644	67.6905	-0.000803534	-0.151881	3.49957	34.7776	-0.00635219	4.97282	5.86644	68.065	-0.000812493	-0.0117165	3.74475	38.746	-0.00147411	0.816127	5.29347	52.7285	-0.00112081	0.266576	2.14777	21.7454	-0.00270313	2.94069
421	2.71224	25.6625	-0.0058126	7.65839	3.137	32.7327	-0.00254563	2.47189	5.89389	67.6612	-0.000801921	-0.150191	3.48663	34.6491	-0.00692147	5.06756	5.86401	68.0368	-0.000815432	-0.00709287	3.74044	38.7014	-0.00148511	0.814964	5.29015	52.6955	-0.0011191	0.25979	2.13973	21.664	-0.00268817	2.91381
421.5	2.69451	25.4947	-0.00576039	7.6217	3.12951	32.6546	-0.00255595	2.47289	5.89141	67.6328	-0.000800365	-0.150304	3.47364	34.52	-0.00751216	5.1736	5.86168	68.0098	-0.000818537	-0.00190406	3.73617	38.6572	-0.00149825	0.815807	5.28706	52.6647	-0.00111826	0.253789	2.13168	21.5825	-0.0026738	2.88835
422	2.67708	25.3298	-0.00570367	7.57599	3.12207	32.5769	-0.0025686	2.47525	5.88891	67.6041	-0.000798622	-0.154166	3.46053	34.3897	-0.00811506	5.28879	5.85923	67.9813	-0.000821609	0.00178349	3.73171	38.611	-0.00151354	0.8198	5.2839	52.6332	-0.00111813	0.24773	2.12372	21.5019	-0.00266027	2.86347
422.5	2.65998	25.168	-0.00564302	7.52292	3.1148	32.5011	-0.0025833	2.48013	5.88647	67.5761	-0.000797299	-0.158648	3.44702	34.2554	-0.0087231	5.42025	5.85679	67.953	-0.000824518	0.00714215	3.72723	38.5647	-0.00153159	0.826512	5.2805	52.5993	-0.00111871	0.242059	2.11581	21.4218	-0.00264817	2.83975
423	2.64307	25.008	-0.00557962	7.46195	3.10736	32.4235	-0.00260051	2.48636	5.88414	67.5493	-0.000796598	-0.163831	3.43317	34.1178	-0.00932886	5.57576	5.85439	67.9252	-0.000827579	0.012895	3.72286	38.5195	-0.00155299	0.836292	5.27718	52.5663	-0.00112018	0.236122	2.10793	21.3421	-0.00263805	2.81474
423.5	2.62632	24.8495	-0.00551444	7.39707	3.0997	32.3435	-0.00262065	2.49768	5.882	67.5248	-0.000796408	-0.168981	3.41873	33.9743	-0.00992324	5.75682	5.85195	67.8969	-0.000831141	0.0203032	3.71856	38.475	-0.00157833	0.85269	5.27405	52.5351	-0.00112262	0.231361	2.09999	21.2617	-0.0026296	2.79243
424	2.6099	24.6941	-0.00544761	7.32597	3.09191	32.2622	-0.00264409	2.51173	5.87977	67.4992	-0.00079638	-0.175061	3.40342	33.8221	-0.010495	5.99226	5.84942	67.8675	-0.00083504	0.0263583	3.71416	38.4294	-0.0016076	0.871433	5.2709	52.5037	-0.00112599	0.227556	2.09207	21.1815	-0.0026224	2.77182
424.5	2.59362	24.5401	-0.00537928	7.25045	3.08397	32.1794	-0.00267128	2.52964	5.87742	67.4722	-0.000796393	-0.18098	3.38655	33.6545	-0.0110358	6.89255	5.847	67.8394	-0.000839715	0.0319952	3.70961	38.3824	-0.00164053	0.894495	5.2675	52.4698	-0.00113019	0.22475	2.08419	21.1017	-0.00261622	2.75248
425	2.57766	24.3891	-0.00530938	7.17126	3.07629	32.0993	-0.00270265	2.55063	5.87514	67.446	-0.000796686	-0.185761	3.3678	33.4682	-0.0115397	8.83382	5.84453	67.8108	-0.000845184	0.0391991	3.70501	38.3348	-0.00167782	0.92044	5.26418	52.4368	-0.00113504	0.222793	2.07666	21.0255	-0.00261127	2.73436
425.5	2.56207	24.2416	-0.00523792	7.08927	3.06866	32.0196	-0.00273825	2.57395	5.87299	67.4213	-0.00079701	-0.188864	3.33239	33.1163	-0.0120016	10.8506	5.84209	67.7825	-0.000851056	0.0460248	3.70038	38.2869	-0.00172071	0.949194	5.26105	52.4056	-0.00114071	0.223973	2.06909	20.9488	-0.00260722	2.71763
426	2.54658	24.095	-0.00516566	7.00395	3.06065	31.9361	-0.00277951	2.60104	5.87077	67.3958	-0.000797197	-0.191928	3.26704	32.4668	-0.0124134	12.7471	5.8396	67.7536	-0.000856827	0.0543295	3.69555	38.2369	-0.00177111	0.979544	5.2579	52.3742	-0.0011477	0.22637	2.06139	20.8709	-0.00260378	2.70398
426.5	2.53134	23.9508	-0.00509366	6.91568	3.05247	31.8507	-0.00282965	2.63147	5.86839	67.3685	-0.000797452	-0.194439	3.19141	31.7152	-0.0127666	14.4615	5.83721	67.7259	-0.000862425	0.0622292	3.69065	38.1862	-0.00183267	1.01352	5.2545	52.3403	-0.00115621	0.23034	2.05389	20.7949	-0.00260122	2.69257
427	2.51648	23.8102	-0.00502245	6.82606	3.04447	31.7672	-0.00289431	2.66625	5.86602	67.3413	-0.00079771	-0.196278	3.1184	30.9897	-0.0130533	15.9795	5.83478	67.6977	-0.000867907	0.0713925	3.6857	38.135	-0.00191657	1.0513	5.25118	52.3073	-0.00116612	0.235802	2.04634	20.7185	-0.00260014	2.6824
427.5	2.50205	23.6737	-0.00495234	6.73716	3.03634	31.6824	-0.00300831	2.70479	5.86371	67.3148	-0.000797893	-0.197535	3.05058	30.3157	-0.0132677	17.3025	5.83232	67.6691	-0.00087349	0.0811017	3.68039	38.08	-0.00207907	1.0946	5.24767	52.2723	-0.00117741	0.242407	2.03852	20.6393	-0.00260011	2.67258
428	2.48736	23.5347	-0.00488337	6.6486	3.02779	31.5932	-0.00322892	2.74741	5.86124	67.2864	-0.000798209	-0.199369	2.98944	29.7081	-0.0134067	18.4352	5.82956	67.6371	-0.000880108	0.0922344	3.6748	38.0222	-0.00237456	1.14239	5.24403	52.2361	-0.00119053	0.249792	2.03081	20.5613	-0.00260115	2.66536
428.5	2.47261	23.3951	-0.00481584	6.56136	3.01909	31.5024	-0.00356158	2.79629	5.85854	67.2554	-0.000799174	-0.200967	2.93163	29.1336	-0.0134691	19.3751	5.82655	67.6022	-0.000888295	0.103872	3.66909	37.9631	-0.00279676	1.19588	5.24055	52.2014	-0.00120596	0.258684	2.02302	20.4824	-0.00260378	2.66033
429	2.45824	23.2592	-0.00475039	6.47412	3.01018	31.4094	-0.00398833	2.85033	5.85602	67.2265	-0.000800768	-0.203533	2.87695	28.5902	-0.013454	20.1044	5.82369	67.569	-0.000897948	0.115759	3.66318	37.902	-0.00331981	1.25823	5.23692	52.1652	-0.00122394	0.270618	2.01522	20.4034	-0.00260825	2.65638
429.5	2.44442	23.1284	-0.0046877	6.39062	3.00108	31.3145	-0.00448609	2.91339	5.8536	67.1987	-0.000803164	-0.203197	2.82623	28.0862	-0.0133614	20.6211	5.82096	67.5373	-0.000908279	0.130054	3.65708	37.8389	-0.00392023	1.33024	5.23316	52.1278	-0.00124415	0.286346	2.00765	20.3268	-0.00261404	2.6558
430	2.43094	23.0009	-0.00462733	6.30705	2.99203	31.2201	-0.00503944	2.98383	5.85121	67.1713	-0.000806568	-0.202123	2.77802	27.6071	-0.013191	20.9479	5.81822	67.5055	-0.000919153	0.145052	3.65101	37.7761	-0.00458301	1.41133	5.22949	52.0912	-0.0012663	0.303817	2.00003	20.2496	-0.0026212	2.65739
430.5	2.41761	22.8748	-0.00456858	6.22335	2.9829	31.1248	-0.00563569	3.06297	5.8487	67.1425	-0.000810914	-0.202056	2.73191	27.1489	-0.012943	21.0536	5.81565	67.4757	-0.000930507	0.161056	3.64454	37.7091	-0.00529576	1.50265	5.22582	52.0547	-0.00129057	0.323917	1.99229	20.1712	-0.00262991	2.66178
431	2.40422	22.7481	-0.0045108	6.14048	2.97345	31.0262	-0.00626239	3.15296	5.84628	67.1147	-0.000815621	-0.200148	2.68764	26.7089	-0.0126176	20.907	5.81305	67.4455	-0.000942538	0.179085	3.63775	37.6389	-0.00604621	1.60799	5.22211	52.0177	-0.00131771	0.34732	1.98434	20.0908	-0.00263985	2.66892
431.5	2.39078	22.6209	-0.00445421	6.057	2.96356	30.923	-0.00690805	3.25618	5.84392	67.0876	-0.000820472	-0.198811	2.64703	26.3054	-0.0122156	20.4633	5.81043	67.4151	-0.000955209	0.197327	3.63042	37.563	-0.00682304	1.72434	5.21839	51.9807	-0.00134802	0.373489	1.97644	20.0108	-0.00265068	2.67925
432	2.3775	22.4952	-0.00439898	5.97379	2.95341	30.8171	-0.00756131	3.37074	5.84152	67.06	-0.000825207	-0.196827	2.61089	25.9462	-0.0117377	20.1497	5.8078	67.3846	-0.000968725	0.217158	3.62291	37.4853	-0.00761479	1.854	5.21457	51.9426	-0.00138091	0.402764	1.96859	19.9313	-0.00266258	2.69176
432.5	2.36457	22.3729	-0.0043451	5.88985	2.94276	30.706	-0.00821141	3.49983	5.83906	67.0318	-0.000829644	-0.195721	2.57825	25.6219	-0.011186	19.7503	5.80494	67.3514	-0.00098289	0.237592	3.61503	37.4038	-0.0084106	2.0181	5.21073	51.9044	-0.0014167	0.433471	1.96069	19.8513	-0.00267563	2.70587
433	2.35176	22.2517	-0.00429292	5.80664	2.93161	30.5896	-0.00884642	3.65662	5.83654	67.0029	-0.000834062	-0.19723	2.54725	25.3138	-0.0105629	18.9856	5.80199	67.3172	-0.000997939	0.258725	3.60642	37.3147	-0.00919907	2.22376	5.20689	51.8661	-0.00145616	0.465576	1.95266	19.77	-0.00268944	2.72164
433.5	2.33931	22.1339	-0.00424259	5.72469	2.91985	30.4669	-0.00945327	3.85653	5.83421	66.9761	-0.000838912	-0.19736	2.51853	25.0284	-0.00987326	17.7108	5.799	67.2825	-0.00101403	0.281794	3.59682	37.2154	-0.00996813	2.48163	5.2029	51.8264	-0.00149991	0.502866	1.94468	19.6892	-0.0027033	2.74074
434	2.32699	22.0173	-0.00419347	5.64391	2.90724	30.3353	-0.0100175	4.14775	5.83175	66.9479	-0.000843775	-0.19702	2.49308	24.7755	-0.0091367	16.3404	5.796	67.2477	-0.00103117	0.306557	3.58607	37.1041	-0.0107046	2.9106	5.19862	51.7837	-0.00154827	0.543866	1.93684	19.6098	-0.00271715	2.76232
434.5	2.31453	21.8994	-0.00414581	5.56328	2.89237	30.1802	-0.0105289	5.16737	5.82928	66.9195	-0.000848875	-0.197306	2.4721	24.567	-0.00840445	15.1051	5.793	67.2129	-0.00104917	0.331592	3.57234	36.9621	-0.0113965	4.48473	5.1942	51.7397	-0.00160179	0.588257	1.92894	19.5299	-0.00273097	2.78547
435	2.30219	21.7827	-0.0041001	5.48522	2.875	29.9989	-0.0109794	7.58034	5.8269	66.8922	-0.000854318	-0.196974	2.45455	24.3926	-0.00771781	13.9772	5.79	67.1781	-0.0010681	0.35872	3.55467	36.7792	-0.0120304	7.21448	5.18975	51.6954	-0.00166194	0.635582	1.92063	19.4457	-0.002745	2.80981
435.5	2.29004	21.6677	-0.00405628	5.40959	2.83586	29.5905	-0.0113635	10.1048	5.82448	66.8644	-0.000860201	-0.194971	2.44109	24.2588	-0.00708363	12.939	5.78695	67.1427	-0.00108818	0.38895	3.49982	36.2117	-0.0125935	9.94752	5.18505	51.6486	-0.00173133	0.688791	1.91228	19.3612	-0.00275957	2.83677
436	2.27815	21.5552	-0.00401377	5.33356	2.76102	28.8096	-0.0116779	12.3497	5.82196	66.8355	-0.000866157	-0.191892	2.42906	24.1392	-0.00650026	11.9879	5.78356	67.1034	-0.00110917	0.420763	3.41085	35.2912	-0.0130769	12.379	5.18003	51.5985	-0.00181522	0.749065	1.90396	19.2769	-0.00277473	2.86338
436.5	2.26629	21.443	-0.00397258	5.25856	2.68001	27.9643	-0.0119216	14.2774	5.81927	66.8046	-0.000872342	-0.187019	2.41803	24.0296	-0.00596346	11.1332	5.77993	67.0613	-0.00113138	0.454134	3.32173	34.3691	-0.0134761	14.4866	5.17499	51.5483	-0.00193445	0.814777	1.89546	19.1909	-0.00279025	2.8889
437	2.25436	21.3301	-0.00393311	5.18484	2.60368	27.1679	-0.0120935	15.8893	5.81669	66.775	-0.000879242	-0.180432	2.40783	23.9283	-0.00547096	10.3482	5.77647	67.0211	-0.00115563	0.489956	3.24111	33.5349	-0.0137877	16.2618	5.16975	51.4962	-0.00213924	0.888138	1.8868	19.1032	-0.00280586	2.91482
437.5	2.24226	21.2156	-0.0038952	5.11297	2.53871	26.4899	-0.0121931	17.2134	5.81398	66.7439	-0.000887253	-0.171844	2.3982	23.8326	-0.00502137	9.63939	5.77319	66.9831	-0.00118182	0.52757	3.17126	32.8122	-0.0140095	17.813	5.16432	51.4421	-0.00245192	0.970106	1.87829	19.017	-0.00282155	2.94048
438	2.23039	21.1033	-0.00385835	5.04258	2.47774	25.8537	-0.0122197	18.2572	5.81104	66.7101	-0.000896116	-0.160627	2.38891	23.7402	-0.00461322	9.00017	5.76967	66.9422	-0.00120923	0.567865	3.10478	32.1244	-0.0141403	19.1098	5.1587	51.3861	-0.00286001	1.06213	1.86973	18.9304	-0.00283681	2.96533
438.5	2.2191	20.9965	-0.00382242	4.97292	2.42078	25.2594	-0.0121733	19.0126	5.80815	66.677	-0.000905653	-0.149128	2.37993	23.651	-0.00424656	8.42564	5.76625	66.9025	-0.00123813	0.609459	3.04182	31.4729	-0.0141792	20.1604	5.15279	51.3272	-0.00334539	1.16339	1.86099	18.8419	-0.00285141	2.98767
439	2.20809	20.8923	-0.0037872	4.9063	2.36709	24.6992	-0.0120536	19.4741	5.80546	66.6461	-0.00091587	-0.135403	2.37121	23.5644	-0.00392137	7.90944	5.76272	66.8616	-0.00126845	0.653255	2.98177	30.8516	-0.0141254	20.9985	5.14655	51.2651	-0.00389219	1.27684	1.85222	18.7531	-0.00286545	3.01096
439.5	2.19711	20.7884	-0.0037525	4.84134	2.31799	24.1868	-0.0118612	19.6133	5.80286	66.6162	-0.000926839	-0.118986	2.36295	23.4823	-0.00363775	7.4394	5.75897	66.8181	-0.00130014	0.699232	2.92547	30.2691	-0.0139785	21.5644	5.13991	51.1989	-0.00448585	1.40248	1.84362	18.666	-0.00287958	3.03459
440	2.18625	20.6857	-0.00371868	4.77792	2.27267	23.714	-0.0115965	19.3689	5.80018	66.5855	-0.000938269	-0.101377	2.355	23.4033	-0.00339434	7.02396	5.75511	66.7733	-0.00133295	0.745834	2.87204	29.7163	-0.0137391	21.8293	5.13328	51.1329	-0.00511338	1.54259	1.83488	18.5775	-0.00289378	3.05648
440.5	2.1755	20.584	-0.00368595	4.71445	2.2315	23.2844	-0.0112602	18.7885	5.79763	66.5562	-0.000949996	-0.0836204	2.34708	23.3246	-0.00318776	6.65665	5.75134	66.7296	-0.00136659	0.794918	2.82203	29.1988	-0.0134076	21.7232	5.12615	51.0618	-0.00576431	1.69278	1.82609	18.4885	-0.00290763	3.07594
441	2.16467	20.4815	-0.00365396	4.6524	2.19446	22.8979	-0.0108531	17.6906	5.79494	66.5253	-0.000962226	-0.0648325	2.33941	23.2483	-0.00301387	6.31769	5.7474	66.6838	-0.00140136	0.847001	2.7752	28.7143	-0.0129842	21.1793	5.11863	50.9869	-0.00642918	1.86295	1.81746	18.4012	-0.00292065	3.09491
441.5	2.15377	20.3784	-0.00362232	4.59325	2.1642	22.5821	-0.0103768	16.2798	5.79197	66.4912	-0.00097513	-0.0443611	2.33191	23.1738	-0.00287023	6.0121	5.74313	66.6343	-0.00143782	0.901357	2.73368	28.2847	-0.0124697	20.357	5.1104	50.905	-0.00709936	2.0547	1.8089	18.3145	-0.00293327	3.1158
442	2.14316	20.278	-0.00359099	4.53374	2.1401	22.3307	-0.00983264	14.8848	5.78909	66.4582	-0.000988518	-0.0231206	2.32421	23.0973	-0.00275646	5.74016	5.73883	66.5844	-0.00147622	0.958162	2.69703	27.9055	-0.0118655	19.1054	5.10157	50.817	-0.00776639	2.27565	1.80019	18.2263	-0.00294568	3.13515
442.5	2.13266	20.1786	-0.00356019	4.47607	2.12137	22.1352	-0.00922214	13.6049	5.78609	66.4237	-0.00100276	-0.00193018	2.31662	23.0219	-0.00267029	5.49847	5.73453	66.5345	-0.00151653	1.01715	2.66571	27.5814	-0.0111736	17.6137	5.09199	50.7216	-0.00842301	2.5392	1.79152	18.1385	-0.00295741	3.15348
443	2.12193	20.0771	-0.00353024	4.41943	2.10605	21.9754	-0.00854897	12.4462	5.78304	66.3887	-0.00101831	0.0191315	2.30915	22.9476	-0.0026066	5.29018	5.73002	66.4822	-0.00155903	1.07982	2.63966	27.3119	-0.0103984	16.1467	5.08152	50.6173	-0.00906217	2.8883	1.78265	18.0487	-0.00296813	3.17112
443.5	2.11104	19.9741	-0.00350096	4.3643	2.09429	21.8527	-0.0078195	11.3987	5.78001	66.3539	-0.00103499	0.0417503	2.30174	22.874	-0.00255859	5.09767	5.72527	66.4271	-0.00160364	1.14637	2.6207	27.1157	-0.00954675	14.7791	5.06903	50.4929	-0.00967718	3.60839	1.77335	17.9546	-0.00297855	3.18952
444	2.10033	19.8727	-0.00347225	4.31054	2.08386	21.7438	-0.00705723	10.4587	5.77708	66.3203	-0.00105214	0.0650819	2.29432	22.8002	-0.00252022	4.9249	5.72049	66.3716	-0.00165006	1.21577	2.60584	26.9619	-0.00866446	13.5368	5.05368	50.34	-0.0102608	5.63933	1.76418	17.8617	-0.00298864	3.20874
444.5	2.08994	19.7744	-0.00344405	4.25712	2.07428	21.6439	-0.00632723	9.61936	5.77406	66.2856	-0.00107008	0.0888765	2.28705	22.728	-0.00248898	4.76682	5.71564	66.3153	-0.00169835	1.28837	2.59351	26.8344	-0.00782636	12.4101	5.02565	50.0608	-0.010805	8.21398	1.75508	17.7696	-0.00299805	3.22593
445	2.07972	19.6777	-0.00341594	4.20525	2.06527	21.5499	-0.0056711	8.86261	5.77103	66.2508	-0.0010894	0.114954	2.27984	22.6563	-0.00246309	4.62508	5.71049	66.2556	-0.00174928	1.36484	2.58246	26.72	-0.00706354	11.3899	4.96682	49.4748	-0.0113002	10.6788	1.74603	17.678	-0.00300675	3.24321
445.5	2.06966	19.5825	-0.00338797	4.15366	2.05697	21.4633	-0.00508926	8.18742	5.76768	66.2124	-0.00110994	0.141319	2.27258	22.5842	-0.00244136	4.49708	5.70521	66.1943	-0.00180306	1.44509	2.57286	26.6207	-0.00637122	10.4728	4.89069	48.7164	-0.0117381	12.7808	1.73701	17.5866	-0.00301458	3.26078
446	2.05957	19.4871	-0.00336084	4.10265	2.04923	21.3825	-0.00457043	7.59483	5.76424	66.1729	-0.00113152	0.170877	2.26544	22.5132	-0.00242271	4.38383	5.70007	66.1347	-0.0018592	1.52979	2.56384	26.5274	-0.00573646	9.65686	4.81834	47.9957	-0.0121129	14.5074	1.72801	17.4955	-0.00302096	3.28009
446.5	2.04942	19.391	-0.00333441	4.05292	2.04164	21.3033	-0.00411223	7.05895	5.76084	66.1338	-0.0011547	0.2021	2.25832	22.4425	-0.00240665	4.28197	5.69463	66.0716	-0.00191793	1.61857	2.55518	26.4378	-0.00515877	8.93067	4.75253	47.3402	-0.0124213	15.9351	1.719	17.4043	-0.00302563	3.29996
447	2.03931	19.2954	-0.00330818	4.00344	2.03424	21.2261	-0.00371242	6.58326	5.75744	66.0948	-0.00117966	0.235194	2.25119	22.3716	-0.00239284	4.19066	5.68895	66.0057	-0.00197891	1.71019	2.547	26.3531	-0.00463708	8.27594	4.69102	46.7275	-0.01266	17.1088	1.70997	17.3129	-0.00302912	3.31793
447.5	2.02954	19.2029	-0.00328125	3.95501	2.02698	21.1503	-0.00336949	6.16712	5.75389	66.0541	-0.00120582	0.270656	2.24421	22.3023	-0.00238073	4.10853	5.68298	65.9364	-0.00204216	1.80594	2.53943	26.2748	-0.00417061	7.6923	4.63538	46.1733	-0.012826	18.0539	1.70065	17.2185	-0.00303164	3.33476
448	2.01985	19.1113	-0.00325341	3.90773	2.01997	21.0772	-0.00308107	5.79002	5.75042	66.0142	-0.00123299	0.308975	2.2373	22.2336	-0.00236964	4.0351	5.67699	65.8669	-0.00210811	1.90526	2.53194	26.1973	-0.00375908	7.16613	4.58356	45.6571	-0.0129176	18.7683	1.69129	17.1237	-0.00303208	3.35067
448.5	2.01014	19.0194	-0.00322531	3.85995	2.01302	21.0047	-0.00284514	5.45619	5.74692	65.974	-0.00126158	0.34848	2.23031	22.1641	-0.00235936	3.96898	5.671	65.7974	-0.00217662	2.00805	2.52453	26.1207	-0.00340351	6.68321	4.53499	45.1733	-0.0129331	19.2413	1.68205	17.0302	-0.00303028	3.36428
449	2.0006	18.9291	-0.0031968	3.815	2.00626	20.9341	-0.00265833	5.16517	5.74334	65.9329	-0.00129099	0.391247	2.2233	22.0945	-0.00234966	3.90956	5.66478	65.7252	-0.00224755	2.11553	2.51722	26.045	-0.00310305	6.26817	4.4886	44.7112	-0.0128713	19.5377	1.67302	16.9387	-0.00302603	3.37686
449.5	1.99127	18.8408	-0.00316766	3.76887	1.99953	20.8639	-0.00251597	4.90621	5.73964	65.8905	-0.00132098	0.435948	2.21644	22.0263	-0.00233996	3.85494	5.65819	65.6488	-0.0023211	2.22593	2.51022	25.9726	-0.00285529	5.90012	4.44513	44.2782	-0.0127313	19.6397	1.66379	16.8453	-0.00301886	3.38634
450	1.98187	18.7519	-0.00313828	3.72162	1.99274	20.7931	-0.00241051	4.67079	5.73585	65.847	-0.00135267	0.480988	2.20959	21.9582	-0.00232967	3.80494	5.65129	65.5687	-0.00239802	2.3403	2.5035	25.9031	-0.00265619	5.5672	4.40388	43.8673	-0.0125123	19.5488	1.65435	16.7497	-0.00300893	3.39123
450.5	1.97229	18.6613	-0.0031086	3.6735	1.98617	20.7245	-0.00233389	4.45818	5.73179	65.8004	-0.00138621	0.527804	2.20257	21.8885	-0.0023195	3.75875	5.64419	65.4864	-0.00247833	2.45946	2.49673	25.833	-0.00250147	5.26828	4.36485	43.4785	-0.0122142	19.396	1.64498	16.6549	-0.00299649	3.39302
451	1.9628	18.5715	-0.003079	3.62366	1.97944	20.6543	-0.00227738	4.26239	5.72743	65.7503	-0.00142166	0.574862	2.1954	21.8172	-0.00230947	3.71549	5.6367	65.3994	-0.00256188	2.58485	2.49007	25.7641	-0.00238468	4.99267	4.32755	43.107	-0.0118373	19.1652	1.63573	16.5612	-0.00298157	3.39072
451.5	1.95359	18.4843	-0.00304969	3.57354	1.97285	20.5855	-0.00223346	4.08718	5.723	65.6994	-0.00145889	0.623905	2.18829	21.7465	-0.00229951	3.67613	5.62892	65.3092	-0.00264876	2.71489	2.48354	25.6965	-0.00229813	4.73849	4.29262	42.759	-0.0113825	18.493	1.62625	16.4652	-0.0029642	3.38386
452	1.94441	18.3975	-0.00302089	3.52242	1.9664	20.5182	-0.00219748	3.92914	5.71878	65.651	-0.00149787	0.673979	2.18143	21.6784	-0.00228974	3.637	5.62106	65.218	-0.00273946	2.8515	2.47707	25.6296	-0.00223149	4.51774	4.25985	42.4326	-0.010852	17.5667	1.61693	16.3709	-0.00294495	3.36986
452.5	1.93519	18.3102	-0.00299285	3.47135	1.95984	20.4498	-0.00216746	3.79152	5.71438	65.6005	-0.0015385	0.726348	2.17458	21.6103	-0.00227997	3.60053	5.6131	65.1256	-0.00283404	2.99371	2.47068	25.5635	-0.00217873	4.32028	4.2304	42.1392	-0.0102506	16.644	1.60774	16.2778	-0.0029238	3.35025
453	1.9263	18.2261	-0.00296513	3.42236	1.95338	20.3824	-0.00214148	3.66412	5.7097	65.5468	-0.00158065	0.782625	2.16758	21.5407	-0.0022699	3.56378	5.6048	65.0293	-0.00293243	3.14294	2.46435	25.498	-0.00213449	4.1417	4.20441	41.8803	-0.0095924	15.7234	1.59861	16.1854	-0.00290065	3.32663
453.5	1.91757	18.1435	-0.00293753	3.37458	1.94718	20.3177	-0.00211854	3.55221	5.70495	65.4922	-0.00162453	0.84323	2.16047	21.4701	-0.00225945	3.5274	5.596	64.9272	-0.00303509	3.29904	2.45817	25.434	-0.00209584	3.97469	4.18307	41.6678	-0.00892534	14.8268	1.5897	16.0952	-0.00287568	3.29809
454	1.90879	18.0604	-0.00291016	3.32654	1.94108	20.254	-0.00209782	3.4518	5.70021	65.4378	-0.00167107	0.907637	2.1536	21.4018	-0.00224904	3.49213	5.5869	64.8216	-0.00314264	3.4612	2.45207	25.3709	-0.00206149	3.81964	4.16375	41.4753	-0.00830201	13.9761	1.5811	16.0081	-0.00284888	3.26492
454.5	1.90027	17.9798	-0.00288332	3.27871	1.93503	20.1909	-0.0020786	3.36081	5.69521	65.3804	-0.00172049	0.975977	2.14683	21.3345	-0.00223864	3.45663	5.57751	64.7127	-0.00325449	3.62977	2.44603	25.3084	-0.00203047	3.67813	4.14571	41.2956	-0.00772823	13.1709	1.57255	15.9215	-0.00282013	3.22891
455	1.89168	17.8986	-0.00285715	3.23023	1.92879	20.1258	-0.00206033	3.27777	5.69011	65.3219	-0.00177265	1.04914	2.14001	21.2668	-0.00222772	3.42094	5.56797	64.602	-0.0033708	3.80552	2.44001	25.2461	-0.00200187	3.54839	4.12882	41.1274	-0.00720189	12.4135	1.56388	15.8337	-0.00278941	3.18926
455.5	1.88336	17.8198	-0.00283159	3.18209	1.92242	20.0593	-0.00204293	3.20206	5.68499	65.2631	-0.00182718	1.12513	2.13335	21.2006	-0.00221606	3.38332	5.55802	64.4866	-0.00349176	3.98685	2.43434	25.1875	-0.00197484	3.42948	4.11363	40.9761	-0.00671714	11.6983	1.55521	15.746	-0.00275672	3.14587
456	1.87522	17.7428	-0.00280601	3.13476	1.91624	19.9948	-0.00202581	3.13215	5.67965	65.2018	-0.00188428	1.20619	2.12678	21.1353	-0.00220361	3.34686	5.54767	64.3665	-0.00361705	4.1754	2.42877	25.1299	-0.00194868	3.31952	4.09923	40.8326	-0.0062702	11.0425	1.54703	15.6631	-0.00272228	3.0995
456.5	1.86682	17.6633	-0.00278017	3.08818	1.91018	19.9316	-0.00200879	3.0663	5.67401	65.137	-0.00194375	1.29186	2.12009	21.0688	-0.0021902	3.31129	5.53707	64.2435	-0.0037462	4.37164	2.42293	25.0694	-0.0019234	3.21948	4.08529	40.6938	-0.00585879	10.4256	1.53897	15.5815	-0.00268679	3.05366
457	1.85852	17.5848	-0.00275403	3.04402	1.90413	19.8685	-0.00199176	3.00366	5.66844	65.0731	-0.0020051	1.38162	2.11349	21.0032	-0.0021757	3.27621	5.52618	64.1171	-0.00387867	4.57597	2.417	25.0081	-0.00189912	3.12783	4.07188	40.5602	-0.00548036	9.85238	1.5312	15.5029	-0.00265065	3.00617
457.5	1.85053	17.5092	-0.00272756	2.99971	1.89804	19.8049	-0.00197433	2.94333	5.66286	65.009	-0.00206821	1.47492	2.10714	20.9401	-0.00216005	3.23873	5.51477	63.9848	-0.00401411	4.78747	2.41133	24.9494	-0.00187594	3.04363	4.05926	40.4345	-0.00513352	9.31985	1.52373	15.4272	-0.00261338	2.95602
458	1.84261	17.4343	-0.00270059	2.95754	1.89224	19.7444	-0.00195603	2.88764	5.65673	64.9387	-0.00213378	1.57312	2.10093	20.8784	-0.00214314	3.20135	5.50281	63.846	-0.00415232	5.0076	2.40589	24.8931	-0.00185332	2.96636	4.04731	40.3155	-0.00481732	8.83305	1.51608	15.3498	-0.00257471	2.90475
458.5	1.83467	17.3591	-0.00267293	2.91704	1.88665	19.6861	-0.0019374	2.83448	5.65032	64.8651	-0.00220187	1.67698	2.09451	20.8146	-0.00212525	3.16551	5.49045	63.7026	-0.00429295	5.23701	2.40046	24.8369	-0.00183099	2.89275	4.03578	40.2006	-0.00453166	8.37407	1.50841	15.2721	-0.00253536	2.85355
459	1.82648	17.2816	-0.00264507	2.87638	1.88094	19.6265	-0.00191869	2.78357	5.64373	64.7894	-0.00227247	1.78412	2.08819	20.7518	-0.00210646	3.12902	5.47774	63.5551	-0.00443541	5.47494	2.39514	24.7819	-0.00180857	2.8235	4.02461	40.0894	-0.00427571	7.9492	1.50081	15.1952	-0.00249574	2.80234
459.5	1.81844	17.2056	-0.0026174	2.83606	1.87531	19.5677	-0.00190002	2.73401	5.63708	64.7131	-0.00234606	1.89548	2.08183	20.6886	-0.00208709	3.09263	5.46453	63.4019	-0.00457941	5.72291	2.38989	24.7276	-0.00178622	2.75669	4.01388	39.9825	-0.004049	7.56462	1.49337	15.1199	-0.00245582	2.74968
460	1.81072	17.1325	-0.00258964	2.79454	1.86976	19.5098	-0.00188103	2.68483	5.63023	64.6345	-0.00242304	2.01064	2.0754	20.6247	-0.00206751	3.05622	5.45083	63.2429	-0.00472442	5.97773	2.38454	24.6722	-0.00176419	2.69222	4.00339	39.878	-0.003851	7.2109	1.48615	15.0468	-0.00241636	2.69419
460.5	1.80288	17.0584	-0.00256136	2.75332	1.86396	19.4493	-0.00186137	2.63714	5.62306	64.5521	-0.00250289	2.13022	2.06915	20.5626	-0.00204759	3.01893	5.43657	63.0775	-0.00486931	6.24102	2.37922	24.6172	-0.0017425	2.63054	3.99318	39.7763	-0.00368093	6.88116	1.47906	14.975	-0.00237764	2.6397
461	1.79527	16.9863	-0.00253294	2.71328	1.85831	19.3904	-0.00184129	2.58916	5.61583	64.4691	-0.00258561	2.25354	2.06301	20.5016	-0.00202687	2.9821	5.42193	62.9076	-0.00501296	6.51275	2.37399	24.5631	-0.00172102	2.56959	3.98337	39.6786	-0.00353605	6.57225	1.47205	14.904	-0.00233957	2.58519
461.5	1.78764	16.9142	-0.00250442	2.67121	1.8527	19.3318	-0.00182105	2.53995	5.60819	64.3814	-0.00267122	2.37976	2.05688	20.4406	-0.00200555	2.94432	5.4065	62.7286	-0.0051546	6.79085	2.36886	24.51	-0.00169975	2.51103	3.97365	39.5817	-0.0034113	6.29153	1.46501	14.8327	-0.00230193	2.52947
462	1.77997	16.8416	-0.00247547	2.63033	1.84711	19.2735	-0.00180021	2.49181	5.59995	64.2868	-0.00275917	2.51264	2.05061	20.3783	-0.00198411	2.90612	5.39038	62.5415	-0.00529354	7.07647	2.36362	24.4558	-0.00167869	2.45491	3.96388	39.4844	-0.00330044	6.02577	1.45807	14.7625	-0.00226461	2.47469
462.5	1.77224	16.7684	-0.00244595	2.58674	1.8416	19.216	-0.00177856	2.44131	5.59147	64.1895	-0.00284921	2.64914	2.04434	20.316	-0.00196221	2.86645	5.37382	62.3494	-0.00542863	7.36462	2.35842	24.402	-0.00165786	2.39922	3.95442	39.3902	-0.00320059	5.78232	1.4513	14.6939	-0.0022275	2.41923
463	1.76462	16.6963	-0.00241577	2.54267	1.83614	19.159	-0.00175567	2.3923	5.5828	64.09	-0.00294103	2.79112	2.03836	20.2566	-0.00193938	2.82485	5.3567	62.1508	-0.00555914	7.65352	2.35344	24.3504	-0.00163694	2.34517	3.94525	39.2988	-0.00310942	5.55025	1.44472	14.6273	-0.00219045	2.36514
463.5	1.75721	16.6262	-0.00238504	2.49706	1.8307	19.1023	-0.00173168	2.34268	5.57396	63.9885	-0.00303452	2.93892	2.03265	20.1998	-0.00191564	2.78265	5.33892	61.9445	-0.00568396	7.94399	2.34876	24.302	-0.00161597	2.29142	3.93642	39.2109	-0.00302544	5.3337	1.43826	14.5619	-0.00215392	2.31113
464	1.75006	16.5586	-0.00235363	2.45021	1.82556	19.0486	-0.00170735	2.29366	5.56477	63.883	-0.00312973	3.09446	2.02688	20.1425	-0.00189116	2.74014	5.32095	61.736	-0.005802	8.23147	2.34403	24.2531	-0.00159489	2.24126	3.92772	39.1242	-0.00294694	5.13061	1.43208	14.4993	-0.00211857	2.25745
464.5	1.74305	16.4923	-0.00232109	2.4021	1.82042	18.995	-0.00168254	2.24464	5.55536	63.775	-0.00322661	3.25611	2.0212	20.0861	-0.00186584	2.6952	5.30253	61.5223	-0.00591268	8.5111	2.33933	24.2044	-0.00157313	2.19231	3.91927	39.0401	-0.00287316	4.94021	1.42579	14.4356	-0.00208388	2.20359
465	1.73615	16.427	-0.00228777	2.35197	1.81535	18.9421	-0.00165676	2.19565	5.54585	63.6658	-0.00332466	3.42087	2.01568	20.0312	-0.00183964	2.64848	5.28376	61.3045	-0.00601531	8.78072	2.33455	24.155	-0.00155081	2.1427	3.91101	38.9578	-0.00280379	4.7611	1.41942	14.3711	-0.00204932	2.14935
465.5	1.72941	16.3632	-0.00225396	2.30138	1.8104	18.8904	-0.00163006	2.14596	5.5361	63.5539	-0.00342266	3.58975	2.01038	19.9785	-0.00181246	2.60061	5.26443	61.0802	-0.00610908	9.04218	2.32985	24.1064	-0.00152859	2.0938	3.90309	38.8789	-0.00273868	4.59247	1.41327	14.3089	-0.00201493	2.09394
466	1.7227	16.2997	-0.00221919	2.25124	1.8058	18.8424	-0.00160308	2.09717	5.52571	63.4346	-0.00351966	3.76307	2.00513	19.9264	-0.00178387	2.55148	5.24482	60.8527	-0.00619361	9.28695	2.32529	24.0592	-0.00150635	2.04611	3.89547	38.803	-0.00267687	4.43403	1.40755	14.251	-0.00198041	2.03848
466.5	1.71624	16.2386	-0.00218352	2.20234	1.8011	18.7934	-0.00157554	2.04785	5.51492	63.3107	-0.00361592	3.93927	1.99976	19.873	-0.00175389	2.50012	5.22492	60.6218	-0.00626864	9.51533	2.32081	24.0128	-0.0014836	2.00023	3.88794	38.728	-0.00261782	4.28495	1.40182	14.1929	-0.00194582	1.98383
467	1.70982	16.1778	-0.00214728	2.15238	1.79619	18.7422	-0.00154693	1.99846	5.50396	63.1849	-0.00371178	4.11686	1.99451	19.8208	-0.00172293	2.44843	5.20486	60.3891	-0.00633397	9.72209	2.31659	23.9692	-0.0014601	1.95277	3.88049	38.6538	-0.00256096	4.14344	1.39618	14.1358	-0.00191169	1.92872
467.5	1.70342	16.1173	-0.00211106	2.10051	1.79135	18.6917	-0.00151713	1.94814	5.49261	63.0546	-0.00380728	4.29452	1.98941	19.7701	-0.00169104	2.39517	5.18448	60.1526	-0.00638924	9.91041	2.31238	23.9256	-0.00143597	1.90444	3.87295	38.5787	-0.00250594	4.00827	1.3906	14.0793	-0.00187845	1.87474
468	1.69709	16.0574	-0.00207495	2.04828	1.78683	18.6445	-0.00148618	1.89591	5.48078	62.9188	-0.00390198	4.4723	1.98427	19.7191	-0.00165806	2.34036	5.16396	59.9145	-0.00643441	10.0823	2.30803	23.8806	-0.00141151	1.85716	3.86548	38.5042	-0.0024525	3.8782	1.385	14.0226	-0.00184593	1.82179
468.5	1.69111	16.0008	-0.00203869	1.99597	1.78245	18.5988	-0.00145442	1.84467	5.46855	62.7784	-0.00399507	4.65108	1.97905	19.6672	-0.001625	2.28471	5.1434	59.676	-0.0064695	10.2257	2.30377	23.8365	-0.00138748	1.81154	3.8582	38.4317	-0.0024009	3.75353	1.37938	13.9657	-0.00181422	1.77069
469	1.68512	15.9441	-0.0020028	1.94294	1.7781	18.5534	-0.00142269	1.79239	5.45598	62.6341	-0.00408632	4.82916	1.97409	19.6179	-0.00159201	2.2271	5.1228	59.437	-0.0064946	10.355	2.29957	23.7931	-0.00136381	1.76649	3.85096	38.3596	-0.00235092	3.6339	1.37398	13.9111	-0.00178343	1.72144
469.5	1.6791	15.8872	-0.00196741	1.88822	1.77372	18.5077	-0.00139154	1.7392	5.4431	62.4862	-0.00417537	5.00604	1.96927	19.57	-0.00155861	2.16957	5.10213	59.1971	-0.0065095	10.4555	2.29548	23.7507	-0.0013403	1.72123	3.84391	38.2894	-0.0023022	3.51762	1.36881	13.8587	-0.00175375	1.67462
470	1.67316	15.831	-0.00193205	1.83415	1.76949	18.4636	-0.0013607	1.68468	5.43025	62.3387	-0.00426203	5.18019	1.96445	19.5221	-0.00152465	2.10982	5.08162	58.9592	-0.0065145	10.5403	2.29141	23.7086	-0.00131699	1.67557	3.83721	38.2226	-0.00225469	3.40443	1.36374	13.8074	-0.0017251	1.62878
470.5	1.66752	15.7776	-0.00189763	1.78204	1.76536	18.4205	-0.00132976	1.62953	5.41693	62.1858	-0.00434637	5.34931	1.95985	19.4764	-0.0014909	2.04765	5.06132	58.7236	-0.00651042	10.6044	2.28734	23.6665	-0.00129433	1.63063	3.83059	38.1567	-0.00220871	3.29418	1.35871	13.7565	-0.0016974	1.58196
471	1.66192	15.7246	-0.0018644	1.73184	1.76152	18.3804	-0.0012986	1.5757	5.40349	62.0315	-0.00442817	5.5142	1.95547	19.4329	-0.00145752	1.98389	5.04111	58.4892	-0.00649766	10.6491	2.28352	23.627	-0.00127224	1.58547	3.82419	38.093	-0.00216426	3.1883	1.3538	13.7068	-0.00167043	1.53741
471.5	1.6564	15.6724	-0.00183228	1.68423	1.75781	18.3417	-0.00126742	1.51999	5.38981	61.8745	-0.004507	5.67416	1.95125	19.3909	-0.00142407	1.91844	5.0211	58.257	-0.00647669	10.6817	2.27978	23.5883	-0.00125032	1.54017	3.81805	38.0318	-0.00212113	3.08635	1.34894	13.6576	-0.00164406	1.49541
472	1.65101	15.6214	-0.0018008	1.63815	1.75406	18.3026	-0.00123638	1.46356	5.37558	61.7111	-0.00458242	5.82853	1.94697	19.3484	-0.00138988	1.85159	5.00137	58.0281	-0.00644845	10.7002	2.27593	23.5485	-0.00122794	1.49382	3.81201	37.9716	-0.0020793	2.98764	1.34405	13.608	-0.00161827	1.45294
472.5	1.64581	15.5722	-0.00176979	1.59321	1.75043	18.2647	-0.00120519	1.40639	5.3609	61.5426	-0.00465445	5.97832	1.9428	19.3069	-0.00135522	1.78304	4.98179	57.8009	-0.00641288	10.7044	2.27236	23.5115	-0.00120522	1.44712	3.806	37.9118	-0.00203847	2.89042	1.33929	13.5598	-0.00159297	1.40948
473	1.64071	15.5239	-0.00173918	1.54822	1.74706	18.2295	-0.0011739	1.34901	5.34631	61.3751	-0.00472286	6.12115	1.93879	19.2671	-0.0013205	1.71287	4.96236	57.5755	-0.00637022	10.6966	2.26894	23.4761	-0.00118221	1.39989	3.79999	37.8519	-0.00199848	2.79477	1.33478	13.5142	-0.00156818	1.36683
473.5	1.63569	15.4764	-0.001709	1.50436	1.7438	18.1955	-0.00114277	1.29366	5.33193	61.21	-0.00478715	6.25945	1.9351	19.2304	-0.00128555	1.64226	4.94311	57.3521	-0.00632089	10.6787	2.26556	23.4412	-0.00115949	1.35495	3.79402	37.7924	-0.00195922	2.70359	1.33026	13.4684	-0.00154428	1.32728
474	1.63089	15.431	-0.00167927	1.46089	1.74038	18.1598	-0.00111197	1.23712	5.31749	61.0442	-0.00484648	6.39235	1.93159	19.1955	-0.00124988	1.5711	4.92404	57.1309	-0.00626586	10.65	2.26219	23.4063	-0.00113721	1.31081	3.78834	37.7359	-0.00192054	2.61394	1.32579	13.4232	-0.00152137	1.28907
474.5	1.62612	15.3859	-0.0016502	1.41854	1.73714	18.126	-0.00108099	1.18237	5.30269	60.8743	-0.00490059	6.52138	1.92799	19.1598	-0.00121375	1.50096	4.90516	56.9118	-0.00620573	10.61	2.25905	23.3738	-0.00111514	1.26645	3.78273	37.68	-0.00188213	2.5272	1.32146	13.3793	-0.00149886	1.25003
475	1.62129	15.3402	-0.00162167	1.37653	1.73401	18.0934	-0.00104994	1.12735	5.28762	60.7013	-0.00494974	6.64377	1.92446	19.1247	-0.0011779	1.43057	4.88648	56.6951	-0.00614128	10.5606	2.256	23.3422	-0.00109326	1.22313	3.77728	37.6257	-0.00184386	2.44219	1.31715	13.3357	-0.00147633	1.21263
475.5	1.61647	15.2946	-0.00159356	1.33554	1.73112	18.0632	-0.00101964	1.07236	5.27224	60.5248	-0.00499442	6.75822	1.92112	19.0915	-0.00114261	1.36052	4.86802	56.4809	-0.0060732	10.5011	2.25299	23.3111	-0.0010714	1.18053	3.77192	37.5723	-0.0018062	2.3596	1.31273	13.2909	-0.00145382	1.17758
476	1.61191	15.2514	-0.00156625	1.29701	1.72844	18.0352	-0.000990797	1.01858	5.2566	60.3452	-0.00503476	6.8651	1.91799	19.0604	-0.00110782	1.29115	4.84966	56.2679	-0.00600196	10.4322	2.24992	23.2793	-0.00104967	1.14075	3.76669	37.5202	-0.00176991	2.28115	1.30854	13.2485	-0.00143147	1.14305
476.5	1.60735	15.2083	-0.00154006	1.26018	1.7256	18.0056	-0.000963013	0.963619	5.24104	60.1666	-0.00507073	6.96491	1.9146	19.0267	-0.00107383	1.22325	4.83148	56.0569	-0.0059283	10.3524	2.24648	23.2437	-0.00102854	1.10151	3.7614	37.4675	-0.00173497	2.20374	1.30428	13.2054	-0.00140965	1.10846
477	1.60265	15.1638	-0.00151478	1.22436	1.72262	17.9745	-0.000935826	0.909379	5.22536	59.9866	-0.0051027	7.05853	1.9112	18.9929	-0.00104076	1.15586	4.8135	55.8483	-0.00585249	10.2629	2.2433	23.2108	-0.0010082	1.06069	3.75624	37.4161	-0.00170122	2.12913	1.29989	13.1609	-0.00138896	1.0747
477.5	1.59802	15.12	-0.00149002	1.18852	1.71948	17.9418	-0.000909068	0.855773	5.20957	59.8053	-0.005131	7.14401	1.90807	18.9618	-0.00100833	1.08951	4.79601	55.6454	-0.00577461	10.1652	2.2403	23.1798	-0.000988542	1.02141	3.75116	37.3655	-0.00166869	2.05718	1.29547	13.1162	-0.00136939	1.04187
478	1.59373	15.0794	-0.00146586	1.15179	1.71656	17.9113	-0.000882823	0.802669	5.1936	59.622	-0.00515515	7.22087	1.9052	18.9333	-0.000976331	1.02328	4.77874	55.445	-0.00569525	10.0598	2.23728	23.1486	-0.00096934	0.981314	3.74623	37.3164	-0.0016372	1.98679	1.29126	13.0736	-0.00135024	1.00896
478.5	1.58916	15.0362	-0.00144275	1.11603	1.71407	17.8853	-0.000857278	0.750805	5.1776	59.4383	-0.00517422	7.29046	1.90214	18.9029	-0.000945114	0.959856	4.76165	55.2467	-0.00561473	9.94813	2.23417	23.1164	-0.000950371	0.942758	3.74146	37.2689	-0.00160627	1.91865	1.28721	13.0326	-0.00133115	0.976611
479	1.58468	14.9938	-0.00142028	1.08159	1.71169	17.8605	-0.000832549	0.699205	5.16171	59.2559	-0.00518842	7.35399	1.89929	18.8746	-0.000914713	0.897572	4.74475	55.0507	-0.00553288	9.82927	2.23129	23.0866	-0.000931828	0.902811	3.73682	37.2227	-0.00157613	1.85251	1.28334	12.9934	-0.00131212	0.94425
479.5	1.58045	14.9538	-0.00139812	1.04741	1.70937	17.8363	-0.000808454	0.648232	5.14584	59.0737	-0.00519824	7.40949	1.89673	18.8491	-0.000884722	0.835659	4.72825	54.8592	-0.00544967	9.705	2.22861	23.0588	-0.000913783	0.862051	3.73223	37.1769	-0.0015466	1.78719	1.27955	12.955	-0.00129319	0.912933
480	1.57649	14.9163	-0.00137622	1.01506	1.70715	17.8131	-0.000784642	0.600251	5.12992	58.891	-0.00520376	7.45757	1.89437	18.8257	-0.000855093	0.776732	4.71187	54.6692	-0.00536547	9.57734	2.22608	23.0327	-0.000895918	0.824412	3.72762	37.131	-0.00151742	1.72639	1.27581	12.9171	-0.00127446	0.883227
480.5	1.57259	14.8794	-0.00135467	0.984206	1.70503	17.791	-0.000761248	0.552578	5.11377	58.7055	-0.00520495	7.49422	1.8921	18.8031	-0.000826163	0.718731	4.69589	54.4838	-0.00528019	9.44352	2.22363	23.0073	-0.000878408	0.78664	3.72324	37.0874	-0.00148886	1.66637	1.272	12.8786	-0.00125612	0.852984
481	1.56876	14.8432	-0.00133337	0.954641	1.70296	17.7694	-0.00073841	0.505948	5.09768	58.5208	-0.00520202	7.52229	1.88976	18.7799	-0.000797935	0.661886	4.68024	54.3022	-0.00519395	9.30584	2.22126	22.9828	-0.000861242	0.75026	3.71895	37.0447	-0.00146065	1.60702	1.26825	12.8406	-0.00123788	0.822594
481.5	1.56487	14.8064	-0.00131224	0.924503	1.70094	17.7483	-0.000715822	0.459971	5.08164	58.3367	-0.00519513	7.54099	1.88758	18.7582	-0.000770384	0.604742	4.66507	54.1262	-0.0051068	9.16345	2.21872	22.9565	-0.000844023	0.713677	3.71482	37.0035	-0.00143283	1.54907	1.26464	12.804	-0.00121922	0.791008
482	1.56108	14.7705	-0.00129142	0.894467	1.69888	17.7268	-0.000693423	0.415913	5.06577	58.1545	-0.00518384	7.55053	1.88562	18.7387	-0.00074332	0.54842	4.65002	53.9516	-0.00501851	9.01781	2.21624	22.9309	-0.000826676	0.679017	3.71072	36.9627	-0.00140576	1.4911	1.26101	12.7673	-0.00120053	0.759109
482.5	1.55733	14.735	-0.0012706	0.864653	1.69701	17.7073	-0.000671714	0.372971	5.05028	57.9767	-0.00516761	7.55412	1.88366	18.7192	-0.000716436	0.493919	4.63523	53.78	-0.00492954	8.87016	2.21391	22.9068	-0.000809545	0.645823	3.70677	36.9233	-0.0013789	1.43639	1.25746	12.7313	-0.00118211	0.727497
483	1.5536	14.6997	-0.0012494	0.836109	1.69515	17.6879	-0.000650621	0.331199	5.0348	57.799	-0.00514667	7.5508	1.88157	18.6985	-0.000689809	0.440416	4.62055	53.6096	-0.00484004	8.72053	2.21161	22.883	-0.000792509	0.613492	3.70287	36.8845	-0.00135204	1.38331	1.2541	12.6973	-0.00116357	0.699418
483.5	1.55	14.6657	-0.00122802	0.807458	1.69318	17.6673	-0.000629868	0.287855	5.01906	57.6183	-0.00512147	7.54015	1.87942	18.6771	-0.000663883	0.386199	4.60619	53.443	-0.00475024	8.568	2.2093	22.8591	-0.000775289	0.580765	3.69885	36.8444	-0.00132542	1.32931	1.2509	12.6649	-0.00114458	0.66919
484	1.54631	14.6308	-0.00120726	0.779913	1.69106	17.6452	-0.000609402	0.246599	5.00323	57.4366	-0.0050924	7.52356	1.87736	18.6566	-0.000638563	0.333848	4.59206	53.2791	-0.00466035	8.41362	2.20697	22.8349	-0.000757767	0.548844	3.69461	36.8022	-0.00129948	1.27817	1.24761	12.6316	-0.00112549	0.640807
484.5	1.54254	14.5951	-0.00118673	0.753407	1.68907	17.6244	-0.000588705	0.207081	4.98763	57.2575	-0.00505985	7.50153	1.8753	18.6362	-0.000613504	0.283914	4.57815	53.1177	-0.00457075	8.2571	2.20457	22.8101	-0.000739896	0.519034	3.69061	36.7624	-0.00127418	1.22891	1.24433	12.5984	-0.00110627	0.613919
485	1.53884	14.5601	-0.0011664	0.728629	1.68727	17.6057	-0.000568065	0.168793	4.97194	57.0774	-0.00502427	7.47451	1.87341	18.6174	-0.00058908	0.236019	4.56449	52.9592	-0.00448169	8.09977	2.20223	22.7859	-0.000722485	0.49008	3.68674	36.7238	-0.00124993	1.18261	1.2408	12.5627	-0.00108722	0.590535
485.5	1.53534	14.527	-0.0011469	0.703987	1.68569	17.5892	-0.000548291	0.132399	4.95637	56.8986	-0.00498577	7.43949	1.87183	18.6017	-0.000566089	0.190329	4.55131	52.8063	-0.00439305	7.94125	2.19992	22.762	-0.000706039	0.461577	3.68299	36.6865	-0.00122694	1.13671	1.23729	12.5271	-0.00106893	0.568534
486	1.532	14.4954	-0.00112856	0.680106	1.68423	17.5739	-0.000530326	0.0964608	4.94115	56.7239	-0.00494398	7.39482	1.87028	18.5863	-0.00054445	0.144942	4.53833	52.6557	-0.00430444	7.77996	2.19777	22.7398	-0.000690508	0.433609	3.67945	36.6512	-0.001205	1.09121	1.23409	12.4947	-0.00105152	0.543614
486.5	1.52853	14.4625	-0.0011105	0.656966	1.68275	17.5585	-0.000514002	0.0625942	4.9264	56.5546	-0.00489896	7.34377	1.86877	18.5713	-0.00052388	0.102184	4.52555	52.5074	-0.00421615	7.61806	2.19586	22.72	-0.000675855	0.407085	3.67605	36.6173	-0.0011839	1.04775	1.23101	12.4636	-0.00103517	0.52063
487	1.52518	14.4308	-0.0010929	0.633857	1.68124	17.5427	-0.000498568	0.0303513	4.91169	56.3857	-0.00485091	7.2877	1.86725	18.5562	-0.000504528	0.061417	4.51308	52.3627	-0.00412862	7.45736	2.19394	22.7001	-0.00066194	0.38279	3.67257	36.5827	-0.00116322	1.00573	1.228	12.4331	-0.00101937	0.499619
487.5	1.52205	14.4012	-0.00107603	0.610526	1.67979	17.5276	-0.000483386	-0.00269334	4.89691	56.216	-0.00479994	7.22397	1.8659	18.5427	-0.000486359	0.0208879	4.50103	52.2229	-0.00404175	7.29371	2.19196	22.6796	-0.000648642	0.356331	3.66915	36.5486	-0.00114263	0.963227	1.225	12.4027	-0.00100351	0.477087
488	1.51901	14.3725	-0.00105957	0.588443	1.67847	17.5138	-0.000468553	-0.0340324	4.88219	56.047	-0.0047458	7.15313	1.86462	18.53	-0.000468915	-0.0166123	4.48913	52.0848	-0.00395474	7.13023	2.19009	22.6603	-0.000635561	0.330846	3.66582	36.5154	-0.00112238	0.92137	1.222	12.3723	-0.000987387	0.455521
488.5	1.516	14.344	-0.00104313	0.567358	1.6772	17.5006	-0.000454106	-0.0637998	4.86789	55.8829	-0.0046887	7.07516	1.86328	18.5167	-0.000452084	-0.0520975	4.4775	51.9499	-0.00386829	6.96686	2.18834	22.6422	-0.000622542	0.306571	3.66236	36.481	-0.00110308	0.88209	1.21899	12.3419	-0.000970991	0.434542
489	1.513	14.3156	-0.00102645	0.545881	1.67595	17.4875	-0.000439856	-0.0934831	4.85394	55.7227	-0.00462909	6.99155	1.86207	18.5047	-0.000435775	-0.0853503	4.46603	51.8168	-0.00378246	6.80246	2.18654	22.6236	-0.000609269	0.282747	3.65917	36.4492	-0.00108444	0.843515	1.21622	12.3138	-0.000954681	0.414536
489.5	1.51	14.2872	-0.00100951	0.522244	1.67482	17.4758	-0.000425537	-0.121971	4.84016	55.5645	-0.00456712	6.90165	1.86095	18.4935	-0.000420028	-0.117726	4.45498	51.6886	-0.00369706	6.63621	2.18484	22.606	-0.000595654	0.260005	3.65615	36.4191	-0.00106598	0.805442	1.21362	12.2875	-0.00093855	0.393157
490	1.50699	14.2587	-0.000992385	0.499556	1.67362	17.4632	-0.000411276	-0.148363	4.8264	55.4066	-0.00450281	6.80523	1.85977	18.4818	-0.000404682	-0.146203	4.44433	51.5651	-0.00361151	6.46985	2.18326	22.5896	-0.000582235	0.238511	3.65305	36.3882	-0.00104755	0.768669	1.21085	12.2594	-0.000922329	0.373017
490.5	1.50411	14.2315	-0.000974894	0.476926	1.67243	17.4508	-0.000397308	-0.172785	4.81295	55.2522	-0.00443639	6.70279	1.85879	18.4721	-0.000389392	-0.172533	4.43381	51.443	-0.00352603	6.30393	2.18156	22.572	-0.000569378	0.219327	3.65025	36.3603	-0.00102923	0.732949	1.20797	12.2303	-0.000906061	0.353355
491	1.50144	14.2062	-0.000957179	0.453338	1.67131	17.4391	-0.000383635	-0.196622	4.79971	55.1002	-0.00436747	6.5956	1.85778	18.462	-0.00037422	-0.198837	4.42347	51.323	-0.00344104	6.13862	2.1799	22.5549	-0.00055691	0.202701	3.64756	36.3335	-0.00101094	0.699366	1.20532	12.2034	-0.000890031	0.334084
491.5	1.49885	14.1817	-0.000939338	0.430088	1.67034	17.429	-0.000370322	-0.218859	4.78665	54.9502	-0.00429585	6.4837	1.85677	18.452	-0.000359498	-0.223191	4.41338	51.206	-0.00335676	5.97488	2.17827	22.538	-0.000544449	0.187996	3.64478	36.3058	-0.000992541	0.66681	1.20288	12.1787	-0.000874088	0.314887
492	1.49595	14.1543	-0.000921206	0.407014	1.66935	17.4187	-0.0003573	-0.240901	4.77378	54.8025	-0.00422215	6.36561	1.85579	18.4423	-0.000345533	-0.248065	4.40346	51.0909	-0.00327319	5.81104	2.17677	22.5225	-0.000532006	0.173994	3.64182	36.2764	-0.000974268	0.633643	1.20042	12.1538	-0.000858025	0.293413
492.5	1.49321	14.1283	-0.000903181	0.385214	1.66852	17.41	-0.000344676	-0.260904	4.76117	54.6577	-0.00414675	6.24564	1.85493	18.4337	-0.00033256	-0.269667	4.39369	50.9775	-0.00319015	5.6507	2.17544	22.5087	-0.000519763	0.16148	3.63891	36.2474	-0.000956666	0.600724	1.19802	12.1295	-0.000841632	0.273081
493	1.49048	14.1025	-0.000885362	0.361963	1.66767	17.4011	-0.000332708	-0.280341	4.74851	54.5124	-0.00407014	6.12226	1.85405	18.425	-0.000320524	-0.291234	4.38413	50.8666	-0.00310789	5.49071	2.17401	22.4939	-0.0005079	0.147965	3.6359	36.2174	-0.00093973	0.567338	1.19547	12.1037	-0.000824976	0.251219
493.5	1.48761	14.0754	-0.000867872	0.339136	1.66665	17.3905	-0.000321581	-0.299327	4.73597	54.3684	-0.00399274	5.99579	1.85309	18.4154	-0.000309163	-0.31178	4.3751	50.7618	-0.00302647	5.33232	2.17242	22.4775	-0.000496498	0.134217	3.63281	36.1866	-0.000923295	0.535398	1.19287	12.0774	-0.00080866	0.228132
494	1.48472	14.048	-0.000850751	0.317533	1.66537	17.3771	-0.000310965	-0.316125	4.72397	54.2307	-0.00391487	5.86562	1.85207	18.4053	-0.00029831	-0.330195	4.36631	50.6598	-0.00294567	5.17627	2.17066	22.4593	-0.000485911	0.12019	3.62989	36.1575	-0.000907211	0.503879	1.19031	12.0515	-0.000793044	0.206213
494.5	1.48214	14.0236	-0.000833976	0.296011	1.66422	17.3651	-0.000300639	-0.332503	4.71236	54.0974	-0.00383646	5.73114	1.85107	18.3954	-0.00028818	-0.34949	4.35764	50.5592	-0.00286595	5.02039	2.16899	22.442	-0.00047647	0.103391	3.62709	36.1296	-0.000891671	0.471455	1.1877	12.0251	-0.000778032	0.182335
495	1.47958	13.9994	-0.000817965	0.273686	1.66321	17.3546	-0.000290807	-0.347921	4.70095	53.9664	-0.00375726	5.59539	1.85008	18.3855	-0.000278968	-0.367203	4.34899	50.4589	-0.00278759	4.86631	2.16754	22.427	-0.000467731	0.0860819	3.62448	36.1036	-0.000876414	0.440233	1.18519	11.9996	-0.000763033	0.160126
495.5	1.47712	13.9761	-0.000802567	0.249901	1.66243	17.3465	-0.000281299	-0.363404	4.68977	53.8381	-0.00367681	5.45678	1.84928	18.3776	-0.000270328	-0.385741	4.34077	50.3635	-0.00271025	4.71147	2.16619	22.413	-0.000459004	0.066365	3.62209	36.0798	-0.000861376	0.408713	1.18298	11.9773	-0.000747647	0.137226
496	1.4747	13.9532	-0.000786919	0.228632	1.66159	17.3377	-0.000271744	-0.377318	4.67892	53.7135	-0.00359522	5.31754	1.84854	18.3702	-0.000261768	-0.403202	4.33313	50.2749	-0.00263336	4.55991	2.16485	22.3991	-0.000450203	0.0474422	3.61958	36.0548	-0.000846299	0.379207	1.18096	11.9568	-0.000732008	0.115276
496.5	1.47237	13.9312	-0.000770954	0.2074	1.66076	17.329	-0.00026245	-0.391298	4.66828	53.5914	-0.00351327	5.17646	1.84772	18.3621	-0.000253552	-0.420703	4.32549	50.1862	-0.00255756	4.4085	2.16361	22.3863	-0.000441703	0.0292314	3.61687	36.0278	-0.000831221	0.349637	1.17895	11.9365	-0.000716474	0.0939109
497	1.47012	13.9099	-0.000754777	0.186331	1.66	17.3211	-0.000253504	-0.405128	4.65786	53.4718	-0.00343143	5.03418	1.84689	18.3538	-0.000246254	-0.43783	4.318	50.0993	-0.00248297	4.2585	2.16244	22.3742	-0.000433676	0.0101365	3.61431	36.0023	-0.000816624	0.321103	1.17683	11.915	-0.000701326	0.0710607
497.5	1.46799	13.8897	-0.000738575	0.164465	1.65945	17.3154	-0.00024486	-0.420564	4.64781	53.3564	-0.00334922	4.89191	1.84623	18.3473	-0.000239712	-0.455713	4.31082	50.016	-0.00240975	4.10912	2.16134	22.3628	-0.000426205	-0.00943568	3.61193	35.9786	-0.000802469	0.292059	1.17474	11.8938	-0.000686246	0.0485981
498	1.4659	13.8699	-0.000722272	0.143235	1.65882	17.3088	-0.000236533	-0.436326	4.63806	53.2444	-0.00326646	4.75041	1.84563	18.3413	-0.000233421	-0.472113	4.30394	49.9362	-0.00233766	3.96161	2.16011	22.3501	-0.000419157	-0.0281185	3.60964	35.9558	-0.00078813	0.263801	1.17285	11.8747	-0.000670835	0.0282576
498.5	1.46393	13.8513	-0.00070616	0.12251	1.65822	17.3025	-0.000228482	-0.452219	4.62843	53.1339	-0.00318382	4.60767	1.84513	18.3363	-0.000227449	-0.488302	4.29734	49.8596	-0.00226632	3.81721	2.15875	22.336	-0.000412148	-0.0465359	3.60735	35.933	-0.000773941	0.235597	1.17094	11.8554	-0.000655189	0.00696855
499	1.46195	13.8326	-0.000690239	0.101624	1.6576	17.2961	-0.000220938	-0.468846	4.61906	53.0263	-0.00310108	4.4629	1.84459	18.331	-0.000221579	-0.504355	4.29072	49.7828	-0.00219586	3.67271	2.15746	22.3227	-0.000405117	-0.0647915	3.60512	35.9108	-0.000759733	0.207416	1.16896	11.8353	-0.000639789	-0.0153001
499.5	1.46006	13.8147	-0.000673979	0.08151	1.65683	17.288	-0.000213739	-0.484805	4.61003	52.9227	-0.00301799	4.31855	1.84404	18.3255	-0.000215661	-0.518921	4.2843	49.7083	-0.00212666	3.53107	2.15638	22.3115	-0.000398167	-0.0835243	3.60299	35.8896	-0.000745038	0.179513	1.167	11.8155	-0.000624533	-0.0373463
500	1.45823	13.7974	-0.000656913	0.0616873	1.65629	17.2824	-0.000206326	-0.500207	4.60123	52.8216	-0.00293493	4.17433	1.84354	18.3205	-0.000209809	-0.53328	4.27813	49.6367	-0.00205878	3.39225	2.15536	22.3009	-0.000391371	-0.101522	3.60087	35.8685	-0.000729903	0.150664	1.16508	11.796	-0.000608943	-0.0582496
500.5	1.45629	13.779	-0.000639789	0.0446157	1.65597	17.2791	-0.000198579	-0.513287	4.59288	52.7258	-0.0028522	4.03191	1.84286	18.3138	-0.000203765	-0.543488	4.27239	49.5701	-0.00199223	3.25723	2.15432	22.2902	-0.000384536	-0.116255	3.59877	35.8475	-0.000714769	0.122705	1.1633	11.778	-0.000592737	-0.0772361
501	1.45443	13.7614	-0.000622805	0.0259556	1.65556	17.2748	-0.000190703	-0.525468	4.5845	52.6296	-0.00276972	3.88757	1.84234	18.3086	-0.000197612	-0.554786	4.26669	49.504	-0.00192717	3.12451	2.15329	22.2795	-0.00037722	-0.131126	3.59672	35.8271	-0.000699828	0.0945569	1.1617	11.7618	-0.000576302	-0.0992753
501.5	1.45273	13.7453	-0.000605815	0.0083144	1.65491	17.268	-0.000182837	-0.535255	4.5763	52.5354	-0.00268773	3.7431	1.84197	18.3049	-0.000191417	-0.564765	4.26127	49.4411	-0.00186374	2.99363	2.15233	22.2696	-0.000369456	-0.145785	3.59469	35.8069	-0.000685175	0.0673456	1.16	11.7446	-0.000560014	-0.119924
502	1.45093	13.7283	-0.00058926	-0.00933887	1.65434	17.2621	-0.000175145	-0.545523	4.56836	52.4443	-0.00260671	3.59983	1.84146	18.2999	-0.000185314	-0.573147	4.25602	49.3802	-0.00180181	2.86741	2.15123	22.2582	-0.000361846	-0.15792	3.59272	35.7873	-0.000671027	0.0407906	1.15825	11.7269	-0.000543952	-0.138833
502.5	1.44901	13.7101	-0.000573742	-0.0261807	1.65382	17.2566	-0.000167997	-0.554072	4.56067	52.356	-0.0025266	3.45633	1.84081	18.2934	-0.000179382	-0.581305	4.25072	49.3187	-0.00174118	2.74409	2.14986	22.244	-0.000355051	-0.169883	3.5906	35.7662	-0.000657202	0.0162395	1.15649	11.7091	-0.000528399	-0.156825
503	1.44701	13.6912	-0.000559073	-0.043615	1.65315	17.2496	-0.000161863	-0.563539	4.55306	52.2687	-0.00244735	3.31201	1.84005	18.2858	-0.000173825	-0.590588	4.24554	49.2586	-0.00168207	2.62322	2.14853	22.2303	-0.000349196	-0.181013	3.58853	35.7455	-0.000643897	-0.00930657	1.1549	11.693	-0.0005135	-0.175213
503.5	1.44516	13.6737	-0.000544727	-0.0618445	1.65269	17.2448	-0.000156674	-0.572375	4.54602	52.1878	-0.00236931	3.16811	1.83953	18.2807	-0.000169043	-0.599867	4.24073	49.2028	-0.00162515	2.50546	2.14757	22.2203	-0.000343913	-0.192038	3.58658	35.7261	-0.000630845	-0.0349109	1.15356	11.6794	-0.000499326	-0.194509
504	1.44368	13.6597	-0.000530916	-0.0809552	1.6525	17.2429	-0.000152048	-0.582358	4.5394	52.1118	-0.00229302	3.0254	1.83923	18.2777	-0.00016491	-0.609498	4.23629	49.1513	-0.00157025	2.39071	2.14682	22.2126	-0.000339046	-0.20286	3.58491	35.7095	-0.000617989	-0.0604777	1.15225	11.6661	-0.000485663	-0.212628
504.5	1.44224	13.6461	-0.000517783	-0.0989914	1.65206	17.2383	-0.000147749	-0.591618	4.53289	52.0371	-0.00221825	2.88388	1.83873	18.2727	-0.000161338	-0.618164	4.23178	49.099	-0.00151665	2.27916	2.14584	22.2024	-0.000334639	-0.212061	3.58313	35.6917	-0.000605522	-0.0842744	1.1508	11.6515	-0.000472333	-0.230184
505	1.44076	13.6321	-0.000505053	-0.115168	1.6516	17.2335	-0.000143604	-0.598516	4.52624	51.9608	-0.0021446	2.74551	1.83801	18.2656	-0.000158325	-0.625657	4.22738	49.0479	-0.0014644	2.17262	2.1447	22.1907	-0.000330487	-0.219797	3.58132	35.6737	-0.000593558	-0.106025	1.14929	11.6362	-0.000459167	-0.246989
505.5	1.43921	13.6174	-0.000492407	-0.13185	1.65113	17.2286	-0.000139591	-0.60424	4.51996	51.8887	-0.00207148	2.60815	1.83732	18.2587	-0.000155737	-0.633131	4.2231	48.9982	-0.00141373	2.06906	2.14353	22.1785	-0.0003262	-0.226871	3.57947	35.6553	-0.000581864	-0.128421	1.14794	11.6225	-0.000446089	-0.263799
506	1.43785	13.6045	-0.00047979	-0.148578	1.65062	17.2232	-0.000135842	-0.610214	4.514	51.8203	-0.00199883	2.4723	1.83679	18.2535	-0.000153096	-0.638488	4.21906	48.9514	-0.00136439	1.96874	2.14243	22.1672	-0.000321417	-0.233829	3.57783	35.639	-0.000570186	-0.149668	1.14666	11.6095	-0.000433165	-0.280188
506.5	1.43638	13.5906	-0.000467396	-0.165801	1.65022	17.2191	-0.000132267	-0.616363	4.50811	51.7526	-0.00192719	2.33798	1.83633	18.2489	-0.000150627	-0.643459	4.2153	48.9077	-0.00131617	1.87141	2.14147	22.1572	-0.000316315	-0.241003	3.57612	35.6219	-0.000558361	-0.170473	1.14546	11.5974	-0.000420252	-0.296026
507	1.43499	13.5775	-0.000455001	-0.182345	1.64971	17.2137	-0.000128636	-0.621554	4.50256	51.6889	-0.00185702	2.20609	1.83594	18.245	-0.000147854	-0.646797	4.21162	48.865	-0.0012689	1.77664	2.14065	22.1487	-0.00031122	-0.246252	3.57441	35.6049	-0.000546344	-0.190116	1.14424	11.585	-0.000407193	-0.312032
507.5	1.43373	13.5656	-0.000442552	-0.199025	1.64929	17.2094	-0.000125332	-0.626218	4.49743	51.63	-0.00178833	2.07598	1.83556	18.2412	-0.000144713	-0.648176	4.20794	48.8224	-0.00122294	1.68507	2.13982	22.1402	-0.000306309	-0.252109	3.57281	35.5889	-0.000534428	-0.210067	1.14307	11.5732	-0.000394032	-0.327885
508	1.43269	13.5557	-0.000430066	-0.217762	1.6491	17.2074	-0.000122733	-0.632189	4.49236	51.5718	-0.00172082	1.94662	1.8352	18.2376	-0.000141296	-0.6504	4.20443	48.7816	-0.00117854	1.5959	2.13895	22.1312	-0.000301367	-0.257802	3.57128	35.5737	-0.000522588	-0.230972	1.14205	11.5629	-0.000381001	-0.344453
508.5	1.43156	13.545	-0.000417423	-0.236283	1.64903	17.2066	-0.000120216	-0.637916	4.48748	51.5158	-0.00165447	1.8181	1.83506	18.2363	-0.00013795	-0.651549	4.20116	48.7437	-0.00113555	1.50831	2.13814	22.1228	-0.000295954	-0.263694	3.56977	35.5587	-0.000510686	-0.251287	1.14114	11.5536	-0.000368186	-0.361581
509	1.43043	13.5343	-0.000405022	-0.255411	1.64878	17.204	-0.000117146	-0.643955	4.48279	51.462	-0.00158888	1.69265	1.83478	18.2335	-0.000134814	-0.653154	4.19802	48.7073	-0.00109355	1.42378	2.13749	22.1161	-0.000290142	-0.269717	3.56825	35.5435	-0.000498632	-0.271774	1.14016	11.5437	-0.000355762	-0.380121
509.5	1.42937	13.5243	-0.000392931	-0.273081	1.64841	17.2002	-0.000113484	-0.647917	4.47847	51.4124	-0.0015242	1.57031	1.83441	18.2298	-0.00013168	-0.654155	4.19501	48.6723	-0.00105248	1.34187	2.1368	22.1089	-0.000283918	-0.275157	3.56679	35.529	-0.00048647	-0.292495	1.13906	11.5326	-0.000343702	-0.397356
510	1.4283	13.5142	-0.00038082	-0.288649	1.64811	17.197	-0.00010962	-0.651549	4.47436	51.3652	-0.0014612	1.45012	1.83411	18.2268	-0.0001279	-0.654785	4.19199	48.6373	-0.00101245	1.26367	2.13602	22.1008	-0.000277305	-0.281837	3.56547	35.5158	-0.000474299	-0.312538	1.13814	11.5233	-0.000331959	-0.414875
510.5	1.42703	13.5022	-0.00036902	-0.304321	1.64791	17.195	-0.000105672	-0.65596	4.47032	51.3188	-0.00140015	1.33291	1.83391	18.2248	-0.000123853	-0.657295	4.18923	48.6053	-0.000973511	1.18725	2.13507	22.091	-0.000270549	-0.288658	3.56421	35.5033	-0.000461949	-0.332921	1.13715	11.5133	-0.000320689	-0.432413
511	1.42581	13.4906	-0.000357645	-0.318843	1.64753	17.191	-0.000101637	-0.660778	4.46639	51.2737	-0.00134113	1.21892	1.83364	18.2221	-0.000120114	-0.661258	4.18644	48.5729	-0.000935982	1.11192	2.13414	22.0814	-0.000264282	-0.296756	3.56282	35.4894	-0.000449615	-0.352621	1.13618	11.5034	-0.000309854	-0.451392
511.5	1.42477	13.4808	-0.000347117	-0.332548	1.64701	17.1856	-9.82e-05	-0.666515	4.46241	51.228	-0.00128415	1.10836	1.83314	18.2172	-0.000117125	-0.665577	4.18363	48.5403	-0.00090013	1.03797	2.13325	22.0722	-0.000258684	-0.306748	3.56145	35.4758	-0.00043751	-0.374213	1.13527	11.4942	-0.000299221	-0.469301
512	1.42369	13.4706	-0.000337442	-0.34584	1.64655	17.1808	-9.56e-05	-0.673148	4.45835	51.1814	-0.00122895	1.00266	1.83259	18.2117	-0.000114227	-0.669946	4.18098	48.5096	-0.000865668	0.96744	2.13229	22.0623	-0.000253151	-0.317245	3.56001	35.4614	-0.000425678	-0.395174	1.13428	11.4842	-0.000288795	-0.485527
512.5	1.42252	13.4595	-0.000328365	-0.360922	1.64626	17.1777	-9.29e-05	-0.681718	4.45459	51.1382	-0.00117538	0.898728	1.83204	18.2062	-0.00011111	-0.676281	4.1785	48.4808	-0.000832494	0.896961	2.13134	22.0524	-0.000247498	-0.330683	3.55849	35.4463	-0.000413998	-0.417118	1.13323	11.4736	-0.000278459	-0.503137
513	1.42149	13.4497	-0.000319486	-0.37499	1.64609	17.176	-9.05e-05	-0.688872	4.45114	51.0986	-0.00112368	0.800354	1.83152	18.2011	-0.000108141	-0.682345	4.17609	48.4528	-0.000800809	0.829162	2.13046	22.0433	-0.000242171	-0.343275	3.55716	35.4331	-0.000402628	-0.437923	1.13225	11.4636	-0.000268701	-0.518022
513.5	1.4207	13.4423	-0.000311029	-0.390901	1.64592	17.1742	-8.86e-05	-0.696747	4.44839	51.0671	-0.00107457	0.70274	1.83115	18.1974	-0.000106275	-0.691227	4.17378	48.426	-0.000770899	0.762284	2.12971	22.0356	-0.000237376	-0.35827	3.55608	35.4223	-0.000391621	-0.460051	1.13152	11.4562	-0.000260018	-0.533302
514	1.41988	13.4345	-0.000302969	-0.404107	1.64553	17.1701	-8.73e-05	-0.702682	4.44579	51.0372	-0.00102801	0.610638	1.83093	18.1952	-0.000105347	-0.697228	4.17169	48.4018	-0.000742496	0.698961	2.12913	22.0296	-0.000232911	-0.372246	3.55501	35.4116	-0.000381014	-0.481407	1.13083	11.4493	-0.00025212	-0.54537
514.5	1.419	13.4262	-0.000294997	-0.418968	1.64522	17.1669	-8.66e-05	-0.707812	4.44293	51.0044	-0.000983511	0.522923	1.83054	18.1913	-0.000104648	-0.704884	4.16972	48.3789	-0.000715245	0.637845	2.12857	22.0238	-0.000228813	-0.386644	3.55401	35.4017	-0.000370471	-0.503102	1.13011	11.442	-0.000244559	-0.557045
515	1.41814	13.418	-0.000287137	-0.434714	1.64503	17.1649	-8.6e-05	-0.714484	4.4401	50.9719	-0.00094099	0.436677	1.8303	18.189	-0.000103753	-0.714919	4.16782	48.3569	-0.000688726	0.576618	2.12797	22.0176	-0.000224664	-0.402466	3.55303	35.3919	-0.000360073	-0.525909	1.12951	11.4359	-0.000236985	-0.571323
515.5	1.4174	13.411	-0.000279663	-0.449591	1.64468	17.1613	-8.54e-05	-0.71956	4.43746	50.9416	-0.000900196	0.354021	1.83019	18.1879	-0.000102474	-0.725648	4.16593	48.3349	-0.00066302	0.518289	2.12735	22.0111	-0.000220369	-0.416645	3.55194	35.3811	-0.000349988	-0.54744	1.12906	11.4313	-0.000229646	-0.584332
516	1.4167	13.4044	-0.00027246	-0.464909	1.64424	17.1567	-8.5e-05	-0.725621	4.43503	50.9137	-0.000860728	0.273533	1.83004	18.1864	-0.000100839	-0.737087	4.16409	48.3136	-0.000638363	0.462293	2.12668	22.0042	-0.000216046	-0.429639	3.55086	35.3703	-0.000339945	-0.568467	1.12855	11.4262	-0.000222595	-0.597732
516.5	1.41603	13.3981	-0.000265348	-0.48014	1.64407	17.1549	-8.49e-05	-0.732674	4.43285	50.8887	-0.000822853	0.196044	1.82966	18.1826	-9.9e-05	-0.748989	4.16237	48.2936	-0.000614847	0.405087	2.12623	21.9995	-0.000211832	-0.443265	3.54993	35.361	-0.000329928	-0.589189	1.12808	11.4214	-0.000215549	-0.611736
517	1.41525	13.3907	-0.000258084	-0.495695	1.64401	17.1543	-8.46e-05	-0.740622	4.43083	50.8655	-0.000786608	0.121059	1.82931	18.1791	-9.71e-05	-0.759664	4.16077	48.2751	-0.000592294	0.350367	2.1257	21.9941	-0.000207475	-0.455552	3.54902	35.352	-0.000320089	-0.609353	1.12748	11.4153	-0.000208365	-0.62636
517.5	1.41451	13.3837	-0.000250464	-0.512421	1.644	17.1542	-8.38e-05	-0.749455	4.42894	50.8438	-0.000751849	0.0463237	1.82908	18.1768	-9.51e-05	-0.772054	4.15924	48.2573	-0.000570625	0.296506	2.12527	21.9896	-0.000202579	-0.468385	3.54816	35.3434	-0.000310639	-0.6308	1.12673	11.4078	-0.000201382	-0.642587
518	1.41384	13.3774	-0.000242585	-0.526498	1.644	17.1542	-8.26e-05	-0.757242	4.427	50.8215	-0.000718471	-0.0237028	1.82903	18.1763	-9.31e-05	-0.78204	4.15774	48.2399	-0.000549827	0.247747	2.12475	21.9842	-0.000197196	-0.47902	3.54729	35.3347	-0.000301316	-0.649546	1.12617	11.4021	-0.000194507	-0.65485
518.5	1.41311	13.3705	-0.000234707	-0.539136	1.644	17.1542	-8.12e-05	-0.764234	4.42499	50.7984	-0.000686593	-0.0899917	1.8289	18.175	-9.08e-05	-0.7918	4.15623	48.2224	-0.000529684	0.201279	2.1242	21.9785	-0.000191682	-0.488012	3.54651	35.327	-0.000292021	-0.66757	1.1256	11.3963	-0.000187867	-0.665484
519	1.41248	13.3645	-0.000226976	-0.552566	1.644	17.1542	-7.93e-05	-0.771058	4.42308	50.7765	-0.000656349	-0.155172	1.82856	18.1717	-8.8e-05	-0.802658	4.15475	48.2052	-0.00050998	0.154971	2.12361	21.9724	-0.000186249	-0.497222	3.54575	35.3194	-0.000282557	-0.686565	1.12516	11.3919	-0.000181493	-0.67713
519.5	1.4118	13.3581	-0.000219558	-0.564861	1.64367	17.1507	-7.71e-05	-0.777031	4.42132	50.7563	-0.00062775	-0.216753	1.82814	18.1675	-8.46e-05	-0.811293	4.15332	48.1886	-0.000490781	0.11299	2.12304	21.9665	-0.000181129	-0.503387	3.54509	35.3128	-0.000273317	-0.704358	1.12483	11.3885	-0.000175273	-0.68744
520	1.41112	13.3516	-0.000212428	-0.576403	1.64319	17.1457	-7.5e-05	-0.78253	4.41973	50.738	-0.000600835	-0.27329	1.82801	18.1662	-8.14e-05	-0.820972	4.15196	48.1728	-0.000472551	0.0728472	2.12253	21.9613	-0.000176471	-0.508118	3.54433	35.3053	-0.000264419	-0.722608	1.12433	11.3835	-0.000169496	-0.696716
520.5	1.41036	13.3444	-0.000205557	-0.585512	1.64285	17.1422	-7.3e-05	-0.787813	4.41802	50.7184	-0.000576007	-0.326039	1.82779	18.164	-7.88e-05	-0.829121	4.15047	48.1556	-0.000455408	0.0353249	2.1219	21.9547	-0.000172308	-0.509617	3.54345	35.2965	-0.000255705	-0.738728	1.12387	11.3788	-0.000164169	-0.703538
521	1.4097	13.3382	-0.000199426	-0.594703	1.64251	17.1386	-7.1e-05	-0.793248	4.41626	50.6982	-0.000553112	-0.376521	1.8274	18.1601	-7.7e-05	-0.835576	4.14896	48.138	-0.000439272	-0.000329546	2.1211	21.9465	-0.000168742	-0.509946	3.54249	35.2869	-0.000247724	-0.753835	1.12319	11.3719	-0.000159369	-0.711391
521.5	1.40896	13.3312	-0.0001941	-0.604116	1.64212	17.1345	-6.91e-05	-0.797507	4.41436	50.6764	-0.000531896	-0.42324	1.82677	18.1539	-7.58e-05	-0.841667	4.14748	48.1209	-0.000424192	-0.0342024	2.12039	21.9391	-0.000165806	-0.509647	3.54168	35.2789	-0.000240789	-0.768803	1.12245	11.3644	-0.000155058	-0.719395
522	1.40835	13.3254	-0.000188906	-0.612378	1.64162	17.1293	-6.77e-05	-0.801013	4.41269	50.6572	-0.000511879	-0.465736	1.82629	18.1491	-7.52e-05	-0.845537	4.14617	48.1057	-0.000410297	-0.0655925	2.11993	21.9344	-0.000163397	-0.508982	3.54092	35.2713	-0.000234572	-0.782301	1.12181	11.3579	-0.000151475	-0.72665
522.5	1.40788	13.321	-0.000183637	-0.620162	1.64125	17.1255	-6.73e-05	-0.803736	4.4112	50.6401	-0.000492738	-0.503876	1.82609	18.1471	-7.46e-05	-0.849246	4.14506	48.0928	-0.000397452	-0.0951641	2.11941	21.929	-0.000161471	-0.507358	3.54026	35.2647	-0.000228773	-0.794739	1.12134	11.3532	-0.000148592	-0.734078
523	1.40745	13.3169	-0.000178286	-0.628195	1.64104	17.1233	-6.74e-05	-0.805096	4.40986	50.6247	-0.000474588	-0.538497	1.82601	18.1463	-7.41e-05	-0.851337	4.14404	48.081	-0.000385419	-0.122167	2.11907	21.9255	-0.000159681	-0.507699	3.53962	35.2583	-0.000223289	-0.806143	1.12107	11.3504	-0.000146089	-0.740921
523.5	1.4069	13.3117	-0.000173179	-0.635546	1.64102	17.1231	-6.74e-05	-0.804921	4.4087	50.6114	-0.0004577	-0.569756	1.82601	18.1463	-7.34e-05	-0.852867	4.14303	48.0692	-0.000373585	-0.147247	2.1187	21.9216	-0.000157522	-0.508043	3.53894	35.2516	-0.000217894	-0.815209	1.12069	11.3466	-0.000143842	-0.747124
524	1.40639	13.3069	-0.000168583	-0.641817	1.64079	17.1207	-6.72e-05	-0.803265	4.40758	50.5986	-0.000441791	-0.597738	1.826	18.1462	-7.27e-05	-0.855173	4.14199	48.0572	-0.000361855	-0.171497	2.11822	21.9167	-0.000155078	-0.509645	3.53843	35.2465	-0.000212687	-0.824319	1.1203	11.3427	-0.000141685	-0.752777
524.5	1.40579	13.3012	-0.000164472	-0.646134	1.64036	17.1162	-6.71e-05	-0.800344	4.40642	50.5852	-0.000427003	-0.623749	1.82597	18.1459	-7.21e-05	-0.856665	4.141	48.0457	-0.000350515	-0.194173	2.11771	21.9114	-0.000152901	-0.512603	3.53793	35.2415	-0.000207992	-0.832666	1.12005	11.3401	-0.000139389	-0.757481
525	1.40533	13.2968	-0.000160338	-0.648878	1.64006	17.1131	-6.73e-05	-0.796899	4.40531	50.5725	-0.000412873	-0.648551	1.82567	18.1429	-7.18e-05	-0.856557	4.14003	48.0344	-0.000339626	-0.215393	2.11732	21.9074	-0.000150599	-0.514715	3.53734	35.2356	-0.000203405	-0.840804	1.11969	11.3365	-0.000136486	-0.762072
525.5	1.4051	13.2947	-0.000155982	-0.651223	1.64003	17.1127	-6.75e-05	-0.792677	4.40434	50.5614	-0.000399014	-0.67188	1.82528	18.1391	-7.14e-05	-0.856142	4.13903	48.0228	-0.000329109	-0.236071	2.11709	21.905	-0.000147808	-0.51894	3.53667	35.229	-0.000198684	-0.848963	1.11924	11.3319	-0.000133104	-0.76509
526	1.40481	13.2919	-0.000151459	-0.6526	1.64001	17.1125	-6.75e-05	-0.788864	4.40332	50.5497	-0.000385514	-0.695946	1.8251	18.1373	-7.08e-05	-0.857071	4.13802	48.0111	-0.000318791	-0.255821	2.11681	21.9021	-0.000144359	-0.523479	3.5362	35.2243	-0.000194058	-0.856809	1.11905	11.33	-0.000130013	-0.76725
526.5	1.40436	13.2877	-0.000147092	-0.654545	1.64	17.1124	-6.7e-05	-0.785774	4.40216	50.5363	-0.000372394	-0.720677	1.82503	18.1366	-6.96e-05	-0.858661	4.13728	48.0025	-0.000308328	-0.275483	2.11636	21.8974	-0.000140309	-0.529948	3.5357	35.2193	-0.000189446	-0.866066	1.11867	11.3261	-0.000127253	-0.770792
527	1.40406	13.2848	-0.000142913	-0.65831	1.64	17.1124	-6.58e-05	-0.783853	4.40095	50.5225	-0.000359824	-0.745005	1.825	18.1363	-6.78e-05	-0.861084	4.13661	47.9948	-0.000297935	-0.295668	2.11606	21.8943	-0.000136079	-0.537367	3.53532	35.2155	-0.000184965	-0.87653	1.11828	11.3222	-0.000124694	-0.775987
527.5	1.4038	13.2824	-0.00013877	-0.663516	1.64	17.1124	-6.38e-05	-0.783377	4.39991	50.5105	-0.000347825	-0.767665	1.825	18.1363	-6.58e-05	-0.86409	4.13595	47.9871	-0.000287874	-0.315367	2.11569	21.8905	-0.000132151	-0.544878	3.53476	35.2099	-0.000180554	-0.886938	1.11807	11.3201	-0.000121828	-0.780287
528	1.40339	13.2785	-0.000134393	-0.669097	1.64	17.1124	-6.15e-05	-0.784271	4.39895	50.4995	-0.000336206	-0.789796	1.82488	18.1351	-6.43e-05	-0.867614	4.13521	47.9785	-0.000278255	-0.335757	2.11524	21.8858	-0.000128272	-0.552742	3.53426	35.2049	-0.000175858	-0.897167	1.11767	11.316	-0.00011849	-0.784751
528.5	1.40304	13.2752	-0.000130134	-0.675294	1.64	17.1124	-5.92e-05	-0.786377	4.39802	50.4888	-0.00032457	-0.811638	1.8245	18.1313	-6.31e-05	-0.87119	4.1344	47.9691	-0.000269046	-0.355169	2.11484	21.8817	-0.0001242	-0.56195	3.53397	35.2021	-0.000171141	-0.907842	1.11731	11.3124	-0.000115295	-0.788525
529	1.40254	13.2704	-0.000126431	-0.68264	1.63996	17.112	-5.7e-05	-0.788917	4.39721	50.4795	-0.000313175	-0.833057	1.82415	18.1278	-6.2e-05	-0.875276	4.1336	47.9598	-0.000260378	-0.37408	2.1144	21.8771	-0.000120206	-0.5697	3.53352	35.1976	-0.000166746	-0.917806	1.11704	11.3096	-0.000112412	-0.794702
529.5	1.40194	13.2648	-0.000123134	-0.689749	1.63976	17.1099	-5.48e-05	-0.791751	4.39641	50.4703	-0.000302428	-0.852679	1.82385	18.1249	-6.09e-05	-0.877989	4.13274	47.9498	-0.000252221	-0.39172	2.11391	21.8721	-0.000116969	-0.57646	3.53282	35.1906	-0.000162725	-0.926598	1.11681	11.3073	-0.000109515	-0.799896
530	1.40157	13.2613	-0.000119915	-0.694807	1.63917	17.1038	-5.3e-05	-0.793809	4.39539	50.4586	-0.000292707	-0.870171	1.82353	18.1217	-6.02e-05	-0.879283	4.13183	47.9393	-0.000244712	-0.406825	2.11344	21.8672	-0.000114345	-0.582011	3.53208	35.1832	-0.000159068	-0.934118	1.11629	11.3021	-0.00010681	-0.802124
530.5	1.40129	13.2586	-0.000116661	-0.69935	1.63856	17.0974	-5.22e-05	-0.795019	4.39439	50.4471	-0.000283964	-0.888257	1.82328	18.1192	-5.99e-05	-0.88072	4.1309	47.9285	-0.000237895	-0.420624	2.11278	21.8604	-0.000111605	-0.586393	3.5315	35.1775	-0.000155888	-0.940932	1.1157	11.2961	-0.000104684	-0.804064
531	1.4011	13.2568	-0.000113176	-0.70497	1.63815	17.0931	-5.21e-05	-0.797117	4.39348	50.4367	-0.000276	-0.90649	1.8231	18.1174	-5.96e-05	-0.882727	4.12998	47.9178	-0.000231721	-0.433488	2.11229	21.8553	-0.00010867	-0.590465	3.53092	35.1717	-0.000152772	-0.947922	1.11523	11.2913	-0.00010303	-0.807289
531.5	1.40071	13.2531	-0.000109768	-0.709468	1.63806	17.0922	-5.22e-05	-0.799072	4.39272	50.428	-0.000268735	-0.923432	1.82304	18.1168	-5.9e-05	-0.884482	4.12938	47.9109	-0.000225706	-0.445182	2.1121	21.8533	-0.00010547	-0.593369	3.53047	35.1672	-0.000149438	-0.953128	1.11486	11.2876	-0.000101439	-0.80988
532	1.40013	13.2476	-0.000106983	-0.71309	1.63803	17.0919	-5.2e-05	-0.801313	4.39203	50.42	-0.000261838	-0.938454	1.8228	18.1144	-5.84e-05	-0.885821	4.12891	47.9054	-0.000219651	-0.455963	2.11192	21.8515	-0.000102366	-0.595535	3.53005	35.163	-0.000146139	-0.957176	1.11438	11.2827	-9.98e-05	-0.810606
532.5	1.39958	13.2424	-0.000104758	-0.71679	1.63801	17.0917	-5.19e-05	-0.803558	4.3912	50.4105	-0.000254926	-0.952815	1.82236	18.11	-5.83e-05	-0.888609	4.12837	47.8991	-0.000214103	-0.467	2.11151	21.8472	-0.00010001	-0.598962	3.52955	35.158	-0.000143339	-0.96312	1.11407	11.2796	-9.81e-05	-0.810976
533	1.3992	13.2388	-0.00010305	-0.721074	1.63778	17.0893	-5.23e-05	-0.80716	4.3905	50.4025	-0.000248329	-0.968228	1.82207	18.1072	-5.85e-05	-0.892977	4.12773	47.8917	-0.000209045	-0.479111	2.11119	21.8439	-9.84e-05	-0.602753	3.52919	35.1544	-0.000140925	-0.968667	1.11403	11.2792	-9.65e-05	-0.813282
533.5	1.39906	13.2375	-0.000101639	-0.727005	1.63741	17.0854	-5.33e-05	-0.81196	4.38981	50.3946	-0.000242162	-0.983899	1.82203	18.1068	-5.89e-05	-0.897504	4.12708	47.8842	-0.000204444	-0.492031	2.11106	21.8426	-9.7e-05	-0.609669	3.52894	35.152	-0.000139079	-0.976556	1.11401	11.279	-9.46e-05	-0.817469
534	1.399	13.2369	-0.0001004	-0.731378	1.63715	17.0827	-5.4e-05	-0.816691	4.38906	50.386	-0.000236155	-0.997988	1.82201	18.1066	-5.95e-05	-0.902068	4.12648	47.8772	-0.000200312	-0.504244	2.11102	21.8422	-9.52e-05	-0.615172	3.52854	35.148	-0.000137914	-0.982408	1.11377	11.2765	-9.29e-05	-0.819163
534.5	1.39864	13.2335	-9.92e-05	-0.736088	1.63705	17.0816	-5.44e-05	-0.820856	4.38841	50.3785	-0.00023024	-1.01091	1.822	18.1065	-6e-05	-0.905997	4.12615	47.8734	-0.00019643	-0.515911	2.11101	21.8421	-9.29e-05	-0.620468	3.52822	35.1448	-0.000136587	-0.989012	1.11344	11.2732	-9.13e-05	-0.821561
535	1.39831	13.2304	-9.8e-05	-0.740462	1.63701	17.0812	-5.44e-05	-0.823582	4.38774	50.3708	-0.000224773	-1.0241	1.822	18.1065	-6.01e-05	-0.910988	4.12569	47.8681	-0.000192636	-0.52747	2.11078	21.8397	-9.02e-05	-0.626955	3.52782	35.1408	-0.000134767	-0.995983	1.11312	11.27	-8.98e-05	-0.823988
535.5	1.39809	13.2283	-9.65e-05	-0.743664	1.63701	17.0812	-5.43e-05	-0.826739	4.38719	50.3645	-0.000219684	-1.03755	1.822	18.1065	-5.96e-05	-0.914917	4.12517	47.862	-0.000188685	-0.538166	2.11041	21.8359	-8.72e-05	-0.634087	3.52743	35.1369	-0.000132627	-1.00201	1.11304	11.2691	-8.85e-05	-0.824789
536	1.39803	13.2278	-9.44e-05	-0.747512	1.637	17.0811	-5.45e-05	-0.829729	4.38663	50.3581	-0.000214912	-1.04869	1.82178	18.1043	-5.84e-05	-0.918411	4.12462	47.8556	-0.000184165	-0.548507	2.11015	21.8332	-8.4e-05	-0.641234	3.52715	35.1341	-0.000130639	-1.0073	1.1129	11.2677	-8.67e-05	-0.826855
536.5	1.39778	13.2254	-9.25e-05	-0.750884	1.637	17.0811	-5.43e-05	-0.831967	4.38622	50.3534	-0.000210407	-1.06039	1.82136	18.1001	-5.67e-05	-0.922754	4.12401	47.8486	-0.000179104	-0.558623	2.11005	21.8321	-8.11e-05	-0.648428	3.52681	35.1307	-0.000128567	-1.01242	1.11256	11.2643	-8.48e-05	-0.827793
537	1.39744	13.2222	-9.08e-05	-0.753255	1.637	17.0811	-5.35e-05	-0.835079	4.38571	50.3475	-0.000205835	-1.07283	1.82106	18.0971	-5.53e-05	-0.926641	4.12347	47.8423	-0.000174026	-0.569138	2.10978	21.8293	-7.86e-05	-0.656303	3.52644	35.1271	-0.000126128	-1.01866	1.11215	11.2601	-8.33e-05	-0.829393
537.5	1.39712	13.2192	-8.93e-05	-0.756663	1.637	17.0811	-5.22e-05	-0.837439	4.38518	50.3414	-0.000200676	-1.08473	1.82103	18.0968	-5.47e-05	-0.931108	4.1231	47.838	-0.000169449	-0.579004	2.10942	21.8256	-7.64e-05	-0.664331	3.52612	35.1239	-0.000123614	-1.02577	1.11205	11.2591	-8.2e-05	-0.830132
538	1.39704	13.2184	-8.8e-05	-0.760946	1.63678	17.0788	-5.05e-05	-0.841197	4.38462	50.335	-0.000195351	-1.09821	1.82101	18.0966	-5.44e-05	-0.936885	4.1227	47.8334	-0.000165407	-0.589412	2.10915	21.8228	-7.43e-05	-0.672281	3.52582	35.1209	-0.000121444	-1.03478	1.11202	11.2588	-8.03e-05	-0.831772
538.5	1.39701	13.2181	-8.65e-05	-0.764226	1.63636	17.0744	-4.9e-05	-0.844327	4.38401	50.328	-0.000190275	-1.11029	1.821	18.0965	-5.43e-05	-0.941567	4.12219	47.8274	-0.000161785	-0.598763	2.10905	21.8218	-7.21e-05	-0.679177	3.52537	35.1164	-0.000119513	-1.04242	1.11178	11.2564	-7.86e-05	-0.834469
539	1.39699	13.2179	-8.48e-05	-0.768516	1.63605	17.0712	-4.81e-05	-0.84871	4.38346	50.3217	-0.000185579	-1.12375	1.82099	18.0964	-5.41e-05	-0.948112	4.12159	47.8205	-0.000158636	-0.609221	2.10899	21.8212	-7.03e-05	-0.686013	3.52505	35.1132	-0.000117519	-1.05147	1.1114	11.2525	-7.7e-05	-0.836697
539.5	1.39671	13.2153	-8.3e-05	-0.771826	1.63596	17.0703	-4.75e-05	-0.851241	4.38273	50.3133	-0.000181264	-1.13653	1.82094	18.0959	-5.37e-05	-0.95218	4.1211	47.8148	-0.000156117	-0.618649	2.10894	21.8207	-6.89e-05	-0.692867	3.52496	35.1123	-0.000115382	-1.05915	1.11108	11.2493	-7.56e-05	-0.841022
540	1.39621	13.2106	-8.16e-05	-0.776278	1.63584	17.069	-4.69e-05	-0.852404	4.38211	50.3062	-0.00017724	-1.14757	1.82061	18.0927	-5.3e-05	-0.955873	4.12077	47.811	-0.000153836	-0.626909	2.10861	21.8172	-6.78e-05	-0.698034	3.52472	35.1099	-0.000113515	-1.06586	1.11087	11.2472	-7.41e-05	-0.844343
540.5	1.39578	13.2065	-8.07e-05	-0.781007	1.63564	17.0669	-4.64e-05	-0.853971	4.3817	50.3015	-0.000173462	-1.16028	1.82	18.0866	-5.21e-05	-0.960744	4.12015	47.8038	-0.000151237	-0.635909	2.108	21.8109	-6.7e-05	-0.704474	3.52414	35.1041	-0.000111932	-1.07276	1.11066	11.245	-7.34e-05	-0.849541
541	1.39542	13.2031	-8.03e-05	-0.785039	1.6354	17.0644	-4.64e-05	-0.855334	4.38107	50.2942	-0.000170148	-1.1712	1.81946	18.0812	-5.18e-05	-0.964499	4.11959	47.7973	-0.000148841	-0.644156	2.10746	21.8053	-6.68e-05	-0.710418	3.52359	35.0987	-0.000110984	-1.07794	1.1104	11.2424	-7.35e-05	-0.854117
541.5	1.39516	13.2006	-8.04e-05	-0.789801	1.63518	17.0621	-4.71e-05	-0.856872	4.38044	50.287	-0.000167372	-1.182	1.81921	18.0787	-5.28e-05	-0.968238	4.11901	47.7905	-0.000147115	-0.652916	2.10721	21.8028	-6.71e-05	-0.715337	3.5229	35.0918	-0.000110769	-1.08321	1.11019	11.2403	-7.39e-05	-0.858621
542	1.39474	13.1966	-8.03e-05	-0.795047	1.63508	17.0611	-4.84e-05	-0.857957	4.37983	50.28	-0.000165013	-1.19304	1.81909	18.0776	-5.45e-05	-0.972204	4.11848	47.7844	-0.000145685	-0.661434	2.10709	21.8015	-6.74e-05	-0.720407	3.52233	35.0861	-0.000110792	-1.0901	1.11005	11.2389	-7.4e-05	-0.864971
542.5	1.39432	13.1927	-7.96e-05	-0.798732	1.63503	17.0606	-4.97e-05	-0.859665	4.37932	50.2741	-0.000162752	-1.20246	1.81903	18.077	-5.58e-05	-0.97626	4.11815	47.7806	-0.000144479	-0.669418	2.10703	21.8009	-6.71e-05	-0.724593	3.52211	35.0839	-0.000110519	-1.09549	1.10969	11.2352	-7.36e-05	-0.867026
543	1.39406	13.1902	-7.87e-05	-0.802457	1.63501	17.0604	-5.05e-05	-0.862806	4.37873	50.2674	-0.000160508	-1.21268	1.81901	18.0768	-5.63e-05	-0.980791	4.1177	47.7753	-0.000142815	-0.677792	2.10701	21.8007	-6.59e-05	-0.729969	3.52202	35.083	-0.000109447	-1.10106	1.10929	11.2312	-7.27e-05	-0.871266
543.5	1.39403	13.1899	-7.8e-05	-0.804696	1.63467	17.0568	-5.08e-05	-0.865354	4.3783	50.2624	-0.000158273	-1.22135	1.81901	18.0768	-5.6e-05	-0.984551	4.11729	47.7706	-0.000140606	-0.686251	2.10701	21.8007	-6.39e-05	-0.733768	3.52179	35.0807	-0.000107689	-1.10695	1.1091	11.2293	-7.21e-05	-0.873812
544	1.39398	13.1895	-7.75e-05	-0.806801	1.63424	17.0523	-5.06e-05	-0.867841	4.37789	50.2577	-0.000155897	-1.22937	1.81901	18.0768	-5.52e-05	-0.987906	4.1171	47.7684	-0.00013843	-0.692718	2.10698	21.8004	-6.2e-05	-0.736913	3.52138	35.0767	-0.000105711	-1.11069	1.10903	11.2285	-7.17e-05	-0.876191
544.5	1.39364	13.1862	-7.65e-05	-0.80993	1.63408	17.0507	-4.98e-05	-0.872449	4.37739	50.252	-0.000153455	-1.2379	1.819	18.0767	-5.39e-05	-0.990853	4.11701	47.7673	-0.000136363	-0.699158	2.10664	21.7969	-6e-05	-0.741218	3.52115	35.0744	-0.000103717	-1.1146	1.1089	11.2272	-7.09e-05	-0.87961
545	1.39331	13.1831	-7.5e-05	-0.812189	1.63401	17.0499	-4.86e-05	-0.87575	4.37707	50.2483	-0.000150845	-1.24572	1.81878	18.0745	-5.27e-05	-0.993941	4.11667	47.7634	-0.000134259	-0.704812	2.10631	21.7934	-5.8e-05	-0.745963	3.52091	35.072	-0.000101763	-1.11864	1.10855	11.2237	-7e-05	-0.882872
545.5	1.39309	13.181	-7.37e-05	-0.815501	1.63401	17.0499	-4.72e-05	-0.87972	4.377	50.2475	-0.000148217	-1.25476	1.81841	18.0708	-5.2e-05	-0.997874	4.11616	47.7575	-0.000132477	-0.710387	2.10609	21.7912	-5.66e-05	-0.751395	3.52056	35.0685	-0.000100042	-1.12239	1.10819	11.22	-6.94e-05	-0.887006
546	1.39303	13.1805	-7.28e-05	-0.818485	1.63401	17.0499	-4.58e-05	-0.885742	4.37667	50.2437	-0.0001455	-1.26242	1.81815	18.0682	-5.14e-05	-1.00092	4.11562	47.7512	-0.000131141	-0.715419	2.10603	21.7905	-5.61e-05	-0.754489	3.5202	35.0649	-9.84e-05	-1.12691	1.10806	11.2187	-6.88e-05	-0.889663
546.5	1.39301	13.1803	-7.23e-05	-0.824465	1.634	17.0498	-4.49e-05	-0.894325	4.37629	50.2394	-0.00014307	-1.2724	1.81805	18.0672	-5.11e-05	-1.00614	4.11525	47.7469	-0.000129761	-0.722683	2.10601	21.7903	-5.59e-05	-0.758536	3.52006	35.0635	-9.65e-05	-1.13254	1.10801	11.2182	-6.78e-05	-0.894663
547	1.39301	13.1803	-7.18e-05	-0.831194	1.634	17.0498	-4.41e-05	-0.905643	4.37594	50.2353	-0.000140788	-1.2835	1.81801	18.0668	-5.1e-05	-1.01086	4.11493	47.7432	-0.000128242	-0.730607	2.10601	21.7903	-5.56e-05	-0.763108	3.52001	35.063	-9.46e-05	-1.13914	1.10801	11.2182	-6.66e-05	-0.900717
547.5	1.39267	13.1771	-7.08e-05	-0.837469	1.634	17.0498	-4.37e-05	-0.916241	4.37557	50.2311	-0.000138435	-1.29438	1.81801	18.0668	-5.07e-05	-1.01677	4.11456	47.7389	-0.000127083	-0.738937	2.10598	21.79	-5.47e-05	-0.767131	3.51998	35.0627	-9.3e-05	-1.14629	1.10801	11.2182	-6.61e-05	-0.90693
548	1.39224	13.173	-6.93e-05	-0.843281	1.634	17.0498	-4.38e-05	-0.92725	4.37517	50.2265	-0.000135894	-1.30542	1.818	18.0667	-5e-05	-1.02164	4.1142	47.7347	-0.000126137	-0.747455	2.10566	21.7867	-5.34e-05	-0.772381	3.51966	35.0595	-9.14e-05	-1.15382	1.10798	11.2179	-6.6e-05	-0.913188
548.5	1.39203	13.171	-6.78e-05	-0.849707	1.63372	17.0469	-4.38e-05	-0.938028	4.37465	50.2205	-0.00013351	-1.31648	1.81796	18.0663	-4.91e-05	-1.02623	4.11399	47.7323	-0.000124708	-0.756703	2.10524	21.7824	-5.17e-05	-0.777446	3.51924	35.0553	-8.98e-05	-1.1607	1.10763	11.2144	-6.59e-05	-0.918925
549	1.39181	13.1689	-6.65e-05	-0.856291	1.63324	17.0419	-4.38e-05	-0.946024	4.37412	50.2144	-0.000131345	-1.32816	1.81769	18.0636	-4.87e-05	-1.03056	4.11348	47.7264	-0.000123111	-0.765157	2.10485	21.7783	-5.06e-05	-0.783262	3.51874	35.0504	-8.88e-05	-1.16961	1.10707	11.2087	-6.56e-05	-0.925773
549.5	1.39152	13.1662	-6.59e-05	-0.861548	1.63263	17.0355	-4.41e-05	-0.951823	4.37357	50.2081	-0.000129595	-1.33868	1.81706	18.0574	-4.93e-05	-1.03392	4.11279	47.7184	-0.000122126	-0.771233	2.10453	21.775	-5.05e-05	-0.789653	3.51808	35.0438	-8.85e-05	-1.17662	1.10661	11.204	-6.53e-05	-0.930662
550	1.39129	13.164	-6.59e-05	-0.865317	1.63233	17.0324	-4.45e-05	-0.956016	4.37297	50.2012	-0.000128456	-1.3486	1.81648	18.0516	-5.08e-05	-1.03765	4.11236	47.7134	-0.000121741	-0.776993	2.1043	21.7726	-5.13e-05	-0.796915	3.51749	35.0379	-8.87e-05	-1.1841	1.10633	11.2012	-6.5e-05	-0.936231
550.5	1.39133	13.1644	-6.62e-05	-0.870374	1.63233	17.0324	-4.49e-05	-0.958586	4.37262	50.1972	-0.000127601	-1.36028	1.81638	18.0506	-5.26e-05	-1.04324	4.11199	47.7091	-0.00012134	-0.784631	2.10433	21.773	-5.23e-05	-0.806571	3.51738	35.0368	-8.89e-05	-1.19344	1.10628	11.2007	-6.41e-05	-0.943799
551	1.39126	13.1637	-6.66e-05	-0.876857	1.63248	17.034	-4.55e-05	-0.961111	4.37231	50.1937	-0.000126726	-1.37291	1.81649	18.0517	-5.41e-05	-1.0501	4.11179	47.7068	-0.000120423	-0.793119	2.10448	21.7745	-5.31e-05	-0.815728	3.51749	35.0379	-8.91e-05	-1.20133	1.10646	11.2025	-6.34e-05	-0.95042
551.5	1.391	13.1613	-6.71e-05	-0.884041	1.63259	17.0351	-4.64e-05	-0.964144	4.37202	50.1903	-0.000126328	-1.38385	1.81659	18.0527	-5.53e-05	-1.05698	4.11165	47.7052	-0.00011957	-0.80172	2.10459	21.7756	-5.36e-05	-0.82409	3.51759	35.0389	-8.95e-05	-1.21007	1.10623	11.2002	-6.37e-05	-0.958276
552	1.39071	13.1585	-6.75e-05	-0.890701	1.63256	17.0348	-4.76e-05	-0.968041	4.37171	50.1868	-0.000126645	-1.39546	1.81657	18.0525	-5.65e-05	-1.06576	4.11125	47.7005	-0.000119396	-0.810221	2.10456	21.7753	-5.4e-05	-0.83324	3.51754	35.0384	-9e-05	-1.21869	1.10586	11.1965	-6.45e-05	-0.967058
552.5	1.39066	13.158	-6.76e-05	-0.898448	1.63261	17.0353	-4.94e-05	-0.971033	4.37142	50.1834	-0.000126959	-1.40771	1.81661	18.0529	-5.73e-05	-1.07656	4.11091	47.6966	-0.000119219	-0.820509	2.10461	21.7759	-5.42e-05	-0.841961	3.51725	35.0355	-9.07e-05	-1.22794	1.10565	11.1943	-6.54e-05	-0.976799
553	1.39063	13.1578	-6.8e-05	-0.906912	1.63263	17.0355	-5.14e-05	-0.973647	4.37106	50.1793	-0.000127276	-1.41982	1.81663	18.0531	-5.78e-05	-1.0862	4.11068	47.6939	-0.000118769	-0.831212	2.10441	21.7738	-5.44e-05	-0.848571	3.51694	35.0324	-9.12e-05	-1.23727	1.10565	11.1943	-6.59e-05	-0.985016
553.5	1.39049	13.1564	-6.9e-05	-0.914555	1.63249	17.0341	-5.3e-05	-0.977613	4.3706	50.174	-0.000127669	-1.43037	1.81649	18.0517	-5.79e-05	-1.09463	4.11028	47.6893	-0.000118192	-0.840162	2.1039	21.7685	-5.46e-05	-0.853082	3.51657	35.0287	-9.14e-05	-1.24471	1.10548	11.1926	-6.63e-05	-0.992389
554	1.39014	13.1531	-7.02e-05	-0.922783	1.63213	17.0303	-5.42e-05	-0.981509	4.37026	50.1701	-0.000127555	-1.44003	1.81622	18.049	-5.8e-05	-1.10347	4.10964	47.6818	-0.000117612	-0.848811	2.10339	21.7632	-5.52e-05	-0.855866	3.51628	35.0258	-9.19e-05	-1.25363	1.10526	11.1904	-6.67e-05	-0.999391
554.5	1.38961	13.1481	-7.11e-05	-0.931211	1.63172	17.026	-5.48e-05	-0.987231	4.36976	50.1644	-0.000126812	-1.45198	1.81575	18.0444	-5.83e-05	-1.11193	4.10925	47.6773	-0.000117038	-0.857382	2.10315	21.7607	-5.62e-05	-0.858443	3.51612	35.0243	-9.26e-05	-1.26303	1.10509	11.1887	-6.69e-05	-1.00734
555	1.38921	13.1443	-7.13e-05	-0.937474	1.63166	17.0254	-5.52e-05	-0.990782	4.36933	50.1595	-0.000125438	-1.46293	1.81533	18.0402	-5.88e-05	-1.11923	4.10894	47.6737	-0.000116591	-0.866302	2.10303	21.7595	-5.71e-05	-0.85829	3.51592	35.0223	-9.31e-05	-1.2719	1.10491	11.1868	-6.67e-05	-1.01336
555.5	1.38906	13.1429	-7.08e-05	-0.944434	1.63159	17.0247	-5.56e-05	-0.99504	4.36909	50.1567	-0.000123767	-1.47345	1.81509	18.0378	-5.94e-05	-1.12596	4.10856	47.6693	-0.00011608	-0.8755	2.10301	21.7593	-5.74e-05	-0.858856	3.51555	35.0186	-9.28e-05	-1.28111	1.10452	11.1829	-6.65e-05	-1.01939
556	1.38901	13.1424	-7e-05	-0.950411	1.6312	17.0206	-5.59e-05	-1.00018	4.36903	50.156	-0.000122157	-1.48397	1.81502	18.0371	-5.97e-05	-1.1325	4.10819	47.665	-0.000115294	-0.884518	2.103	21.7592	-5.72e-05	-0.860269	3.51516	35.0147	-9.16e-05	-1.28995	1.10421	11.1797	-6.61e-05	-1.02593
556.5	1.38899	13.1422	-6.96e-05	-0.957113	1.63105	17.019	-5.59e-05	-1.0032	4.36876	50.1529	-0.000120366	-1.4941	1.81499	18.0368	-5.96e-05	-1.1403	4.10805	47.6634	-0.000114086	-0.89336	2.10299	21.7591	-5.67e-05	-0.862755	3.51468	35.0099	-9.02e-05	-1.29974	1.10402	11.1778	-6.53e-05	-1.0334
557	1.38891	13.1415	-6.96e-05	-0.961522	1.63092	17.0177	-5.57e-05	-1.00552	4.36835	50.1482	-0.000118341	-1.50366	1.81491	18.036	-5.89e-05	-1.14675	4.10792	47.6619	-0.00011218	-0.901623	2.10291	21.7583	-5.64e-05	-0.86595	3.51423	35.0054	-8.91e-05	-1.30773	1.10392	11.1768	-6.43e-05	-1.03755
557.5	1.38851	13.1377	-6.98e-05	-0.964758	1.63074	17.0158	-5.62e-05	-1.00662	4.36782	50.1421	-0.000116274	-1.51156	1.81462	18.0331	-5.8e-05	-1.15275	4.10741	47.656	-0.000110021	-0.909664	2.10262	21.7553	-5.62e-05	-0.869385	3.51382	35.0013	-8.85e-05	-1.31493	1.10373	11.1749	-6.35e-05	-1.0409
558	1.388	13.1329	-6.99e-05	-0.970208	1.63063	17.0147	-5.77e-05	-1.00835	4.36731	50.1363	-0.000114621	-1.52057	1.81414	18.0284	-5.82e-05	-1.15957	4.10686	47.6496	-0.00010855	-0.917456	2.10214	21.7503	-5.61e-05	-0.874649	3.51365	34.9997	-8.82e-05	-1.32192	1.10363	11.1739	-6.29e-05	-1.04473
558.5	1.38783	13.1313	-6.98e-05	-0.975655	1.63045	17.0128	-5.91e-05	-1.0106	4.36698	50.1325	-0.000113378	-1.52963	1.8139	18.026	-5.94e-05	-1.16556	4.10676	47.6484	-0.000107613	-0.923814	2.1019	21.7478	-5.62e-05	-0.878967	3.51369	35	-8.83e-05	-1.32742	1.10366	11.1742	-6.25e-05	-1.04776
559	1.38775	13.1305	-6.92e-05	-0.981579	1.63016	17.0097	-6.01e-05	-1.01229	4.36678	50.1302	-0.000112083	-1.53836	1.81377	18.0247	-6.08e-05	-1.17096	4.10674	47.6482	-0.000107237	-0.929024	2.10177	21.7465	-5.66e-05	-0.882307	3.51351	34.9983	-8.86e-05	-1.33186	1.1035	11.1726	-6.22e-05	-1.04953
559.5	1.38762	13.1293	-6.79e-05	-0.987027	1.62973	17.0053	-6.07e-05	-1.01464	4.3663	50.1247	-0.000110225	-1.54727	1.81363	18.0233	-6.16e-05	-1.17591	4.10639	47.6441	-0.000106877	-0.934048	2.10163	21.745	-5.69e-05	-0.885339	3.51302	34.9934	-8.84e-05	-1.33661	1.10298	11.1673	-6.18e-05	-1.0502
560	1.38737	13.1269	-6.63e-05	-0.992025	1.62941	17.0019	-6.09e-05	-1.01577	4.36561	50.1168	-0.000108028	-1.55378	1.81338	18.0208	-6.15e-05	-1.17814	4.10575	47.6367	-0.00010581	-0.937528	2.10138	21.7424	-5.65e-05	-0.885352	3.51251	34.9883	-8.76e-05	-1.3394	1.10252	11.1626	-6.12e-05	-1.04948
560.5	1.38718	13.1251	-6.52e-05	-0.997908	1.62919	16.9996	-6.07e-05	-1.01682	4.36526	50.1127	-0.000105964	-1.56129	1.81318	18.0188	-6.09e-05	-1.18205	4.10533	47.6318	-0.000104274	-0.940523	2.10118	21.7404	-5.56e-05	-0.887165	3.51223	34.9855	-8.62e-05	-1.34252	1.10219	11.1593	-6.06e-05	-1.04985
561	1.38684	13.1219	-6.43e-05	-1.0015	1.62906	16.9983	-5.99e-05	-1.01675	4.36496	50.1093	-0.000103871	-1.56799	1.81306	18.0176	-5.97e-05	-1.18371	4.10486	47.6264	-0.00010233	-0.943373	2.10106	21.7391	-5.41e-05	-0.885693	3.51206	34.9838	-8.43e-05	-1.34458	1.10208	11.1582	-5.99e-05	-1.05013
561.5	1.38643	13.118	-6.33e-05	-1.00485	1.62902	16.9979	-5.92e-05	-1.01673	4.36457	50.1048	-0.000101668	-1.57423	1.81302	18.0172	-5.79e-05	-1.18663	4.10444	47.6215	-0.000100319	-0.944723	2.10102	21.7387	-5.25e-05	-0.883784	3.5119	34.9822	-8.27e-05	-1.34621	1.10203	11.1577	-5.88e-05	-1.05005
562	1.38615	13.1154	-6.22e-05	-1.00713	1.629	16.9976	-5.91e-05	-1.01724	4.36419	50.1004	-9.99e-05	-1.57858	1.813	18.017	-5.6e-05	-1.18848	4.10415	47.6181	-9.88e-05	-0.947259	2.10078	21.7362	-5.21e-05	-0.883187	3.51152	34.9784	-8.2e-05	-1.34815	1.102	11.1574	-5.78e-05	-1.05159
562.5	1.38604	13.1143	-6.13e-05	-1.00862	1.629	16.9976	-5.95e-05	-1.01748	4.36405	50.0988	-9.88e-05	-1.58181	1.81297	18.0167	-5.46e-05	-1.1897	4.10401	47.6165	-9.83e-05	-0.949825	2.10035	21.7318	-5.31e-05	-0.880332	3.51121	34.9753	-8.18e-05	-1.34892	1.10199	11.1573	-5.76e-05	-1.05328
563	1.386	13.1139	-6.11e-05	-1.00896	1.62888	16.9964	-6.06e-05	-1.0185	4.364	50.0983	-9.84e-05	-1.58605	1.81266	18.0137	-5.44e-05	-1.19252	4.10366	47.6125	-9.82e-05	-0.951418	2.10006	21.7288	-5.47e-05	-0.879468	3.51103	34.9736	-8.16e-05	-1.35011	1.10188	11.1562	-5.81e-05	-1.05483
563.5	1.386	13.1139	-6.12e-05	-1.00881	1.62853	16.9927	-6.15e-05	-1.01943	4.36377	50.0956	-9.82e-05	-1.5888	1.81227	18.0098	-5.52e-05	-1.19349	4.10327	47.6079	-9.83e-05	-0.952316	2.10002	21.7284	-5.62e-05	-0.876726	3.51101	34.9734	-8.08e-05	-1.35122	1.10151	11.1524	-5.87e-05	-1.05638
564	1.38599	13.1139	-6.11e-05	-1.00807	1.62818	16.9891	-6.24e-05	-1.02105	4.36337	50.091	-9.76e-05	-1.59167	1.81209	18.008	-5.61e-05	-1.19421	4.10309	47.6058	-9.88e-05	-0.953254	2.1	21.7282	-5.72e-05	-0.873017	3.511	34.9733	-7.97e-05	-1.35216	1.10121	11.1494	-5.93e-05	-1.05727
564.5	1.38576	13.1117	-6.05e-05	-1.00754	1.62805	16.9877	-6.37e-05	-1.02296	4.36314	50.0884	-9.67e-05	-1.59331	1.81202	18.0073	-5.66e-05	-1.19481	4.10302	47.605	-9.92e-05	-0.953691	2.09999	21.7281	-5.78e-05	-0.87115	3.51076	34.9709	-7.89e-05	-1.35319	1.10103	11.1475	-6e-05	-1.05896
565	1.38543	13.1086	-5.93e-05	-1.00679	1.628	16.9872	-6.49e-05	-1.0251	4.36301	50.0869	-9.54e-05	-1.59488	1.812	18.0071	-5.69e-05	-1.19529	4.103	47.6048	-9.89e-05	-0.954212	2.09999	21.7281	-5.8e-05	-0.868619	3.51043	34.9676	-7.84e-05	-1.35423	1.10101	11.1473	-6.02e-05	-1.05866
565.5	1.38511	13.1055	-5.8e-05	-1.0052	1.62766	16.9837	-6.55e-05	-1.02658	4.36288	50.0854	-9.39e-05	-1.59604	1.81188	18.0059	-5.69e-05	-1.19556	4.10288	47.6034	-9.78e-05	-0.952971	2.09999	21.7281	-5.81e-05	-0.866893	3.51011	34.9644	-7.81e-05	-1.35495	1.101	11.1472	-6.01e-05	-1.05724
566	1.38503	13.1048	-5.7e-05	-1.00486	1.62735	16.9804	-6.56e-05	-1.0293	4.36251	50.0812	-9.23e-05	-1.59748	1.81151	18.0022	-5.7e-05	-1.19727	4.10251	47.5991	-9.7e-05	-0.953624	2.09999	21.7281	-5.81e-05	-0.867046	3.51003	34.9636	-7.81e-05	-1.35744	1.10099	11.1471	-6.03e-05	-1.05768
566.5	1.385	13.1045	-5.67e-05	-1.00536	1.62757	16.9827	-6.61e-05	-1.03344	4.36221	50.0777	-9.14e-05	-1.59751	1.81121	17.9992	-5.76e-05	-1.19842	4.1021	47.5944	-9.68e-05	-0.954384	2.09988	21.7269	-5.85e-05	-0.869768	3.51	34.9633	-7.85e-05	-1.35888	1.10099	11.1471	-6.08e-05	-1.0585
567	1.38499	13.1044	-5.66e-05	-1.00521	1.62759	16.9829	-6.68e-05	-1.03751	4.36203	50.0757	-9.09e-05	-1.59692	1.81103	17.9975	-5.85e-05	-1.19984	4.10158	47.5883	-9.66e-05	-0.954205	2.09955	21.7235	-5.91e-05	-0.87294	3.50977	34.961	-7.89e-05	-1.35943	1.10066	11.1438	-6.1e-05	-1.05876
567.5	1.38499	13.1044	-5.61e-05	-1.00735	1.62735	16.9804	-6.78e-05	-1.0427	4.36201	50.0754	-9.03e-05	-1.59773	1.81101	17.9973	-5.97e-05	-1.20228	4.10115	47.5833	-9.61e-05	-0.955859	2.09913	21.7192	-5.99e-05	-0.878449	3.5094	34.9573	-7.89e-05	-1.36112	1.10023	11.1394	-6.12e-05	-1.05911
568	1.38497	13.1042	-5.53e-05	-1.0092	1.62712	16.978	-6.92e-05	-1.04876	4.36188	50.0739	-8.96e-05	-1.59889	1.811	17.9972	-6.12e-05	-1.20503	4.10105	47.5822	-9.55e-05	-0.958024	2.09904	21.7182	-6.1e-05	-0.884175	3.50914	34.9547	-7.88e-05	-1.36344	1.10006	11.1377	-6.22e-05	-1.06052
568.5	1.38463	13.101	-5.43e-05	-1.01194	1.62703	16.9771	-7.13e-05	-1.05446	4.36149	50.0695	-8.96e-05	-1.60111	1.81099	17.9971	-6.28e-05	-1.20746	4.10101	47.5817	-9.52e-05	-0.961014	2.09901	21.7179	-6.22e-05	-0.891257	3.50904	34.9537	-7.92e-05	-1.36635	1.1	11.1371	-6.38e-05	-1.06252
569	1.3843	13.0979	-5.35e-05	-1.01538	1.627	16.9768	-7.36e-05	-1.06087	4.36118	50.0659	-9.01e-05	-1.60248	1.81099	17.9971	-6.42e-05	-1.20864	4.10099	47.5815	-9.49e-05	-0.962452	2.09899	21.7177	-6.34e-05	-0.898345	3.509	34.9533	-8.01e-05	-1.36791	1.09999	11.137	-6.54e-05	-1.06403
569.5	1.384	13.095	-5.32e-05	-1.0176	1.62658	16.9724	-7.56e-05	-1.06627	4.36097	50.0635	-9.06e-05	-1.60574	1.81092	17.9964	-6.52e-05	-1.21036	4.10069	47.578	-9.48e-05	-0.965847	2.0988	21.7157	-6.46e-05	-0.904011	3.50858	34.9491	-8.1e-05	-1.37042	1.09992	11.1363	-6.68e-05	-1.06607
570	1.38371	13.0923	-5.35e-05	-1.0209	1.62592	16.9655	-7.69e-05	-1.07101	4.36059	50.0591	-9.09e-05	-1.60989	1.81069	17.9941	-6.58e-05	-1.21306	4.10006	47.5707	-9.54e-05	-0.96946	2.0982	21.7095	-6.59e-05	-0.909611	3.50792	34.9426	-8.14e-05	-1.37311	1.09966	11.1337	-6.82e-05	-1.06895
570.5	1.38339	13.0893	-5.41e-05	-1.02314	1.62546	16.9607	-7.8e-05	-1.0745	4.35989	50.0511	-9.14e-05	-1.613	1.81028	17.99	-6.62e-05	-1.21455	4.09953	47.5645	-9.59e-05	-0.971465	2.0976	21.7033	-6.72e-05	-0.914691	3.50746	34.938	-8.17e-05	-1.37614	1.09907	11.1277	-6.96e-05	-1.06992
571	1.38316	13.0871	-5.45e-05	-1.02546	1.62516	16.9576	-7.89e-05	-1.0776	4.35934	50.0448	-9.21e-05	-1.61672	1.80971	17.9843	-6.67e-05	-1.21663	4.09918	47.5605	-9.6e-05	-0.974475	2.09719	21.6991	-6.88e-05	-0.920122	3.50716	34.935	-8.23e-05	-1.379	1.09844	11.1213	-7.08e-05	-1.07144
571.5	1.38306	13.0861	-5.48e-05	-1.02755	1.62504	16.9563	-8e-05	-1.07962	4.35912	50.0422	-9.29e-05	-1.6208	1.8092	17.9793	-6.78e-05	-1.21826	4.09874	47.5554	-9.64e-05	-0.977525	2.09707	21.6978	-7.08e-05	-0.924192	3.50706	34.934	-8.33e-05	-1.38161	1.09816	11.1185	-7.21e-05	-1.07226
572	1.38302	13.0858	-5.51e-05	-1.03129	1.62467	16.9525	-8.16e-05	-1.08164	4.35901	50.041	-9.35e-05	-1.62588	1.80907	17.978	-7e-05	-1.2204	4.09826	47.5498	-9.77e-05	-0.980965	2.09702	21.6973	-7.35e-05	-0.929548	3.50702	34.9336	-8.46e-05	-1.38539	1.09805	11.1174	-7.43e-05	-1.0748
572.5	1.38302	13.0858	-5.53e-05	-1.03309	1.6243	16.9486	-8.4e-05	-1.08169	4.35866	50.037	-9.42e-05	-1.63037	1.80903	17.9776	-7.29e-05	-1.2206	4.09809	47.5478	-9.97e-05	-0.983737	2.09699	21.697	-7.65e-05	-0.933702	3.50678	34.9312	-8.56e-05	-1.38605	1.09801	11.117	-7.73e-05	-1.07495
573	1.38299	13.0855	-5.61e-05	-1.03554	1.62415	16.947	-8.68e-05	-1.08125	4.35841	50.0341	-9.53e-05	-1.63336	1.80888	17.9761	-7.58e-05	-1.22026	4.09811	47.5481	-0.000101668	-0.983684	2.09677	21.6947	-7.92e-05	-0.93673	3.50654	34.9288	-8.66e-05	-1.38766	1.09811	11.118	-8.02e-05	-1.07483
573.5	1.3828	13.0837	-5.76e-05	-1.03803	1.62428	16.9484	-8.91e-05	-1.08153	4.35834	50.0333	-9.63e-05	-1.63741	1.80867	17.974	-7.86e-05	-1.21939	4.09804	47.5472	-0.000103259	-0.984054	2.09653	21.6923	-8.13e-05	-0.939906	3.50637	34.9271	-8.81e-05	-1.38848	1.09804	11.1173	-8.26e-05	-1.0759
574	1.38248	13.0806	-5.93e-05	-1.03864	1.62427	16.9483	-9.11e-05	-1.08117	4.3583	50.0328	-9.7e-05	-1.64061	1.80844	17.9717	-8.14e-05	-1.21831	4.09767	47.543	-0.000103966	-0.983823	2.09639	21.6908	-8.32e-05	-0.940584	3.50621	34.9255	-8.97e-05	-1.38824	1.09764	11.1132	-8.43e-05	-1.07737
574.5	1.38225	13.0785	-6.06e-05	-1.0394	1.62383	16.9437	-9.34e-05	-1.08028	4.35784	50.0276	-9.78e-05	-1.64285	1.80824	17.9697	-8.42e-05	-1.21639	4.09734	47.5391	-0.000104162	-0.982263	2.09622	21.689	-8.48e-05	-0.941326	3.5057	34.9205	-9.09e-05	-1.38793	1.09728	11.1096	-8.59e-05	-1.07837
575	1.38209	13.077	-6.15e-05	-1.0384	1.6234	16.9392	-9.53e-05	-1.07981	4.3574	50.0225	-9.89e-05	-1.6442	1.80809	17.9682	-8.7e-05	-1.21428	4.097	47.5352	-0.000104306	-0.979296	2.09609	21.6877	-8.61e-05	-0.939832	3.50527	34.9162	-9.18e-05	-1.38456	1.09709	11.1077	-8.72e-05	-1.078
575.5	1.38204	13.0765	-6.18e-05	-1.03716	1.62312	16.9363	-9.63e-05	-1.07808	4.35712	50.0193	-9.98e-05	-1.64523	1.8077	17.9644	-8.99e-05	-1.21316	4.09658	47.5303	-0.000104901	-0.975968	2.09581	21.6848	-8.78e-05	-0.936876	3.50509	34.9144	-9.26e-05	-1.38272	1.09669	11.1036	-8.84e-05	-1.0771
576	1.38201	13.0762	-6.22e-05	-1.03732	1.62282	16.9332	-9.73e-05	-1.07723	4.35701	50.018	-9.99e-05	-1.64642	1.80724	17.9598	-9.26e-05	-1.21216	4.0962	47.5259	-0.000105737	-0.974138	2.09539	21.6805	-8.98e-05	-0.933799	3.50503	34.9138	-9.34e-05	-1.38167	1.0963	11.0997	-9e-05	-1.07753
576.5	1.382	13.0761	-6.24e-05	-1.03469	1.62236	16.9284	-9.83e-05	-1.07642	4.35664	50.0138	-9.92e-05	-1.64797	1.80707	17.9581	-9.47e-05	-1.21219	4.09606	47.5243	-0.00010606	-0.973334	2.09514	21.6779	-9.15e-05	-0.928238	3.50477	34.9112	-9.44e-05	-1.38105	1.09605	11.0971	-9.18e-05	-1.07692
577	1.38177	13.0739	-6.26e-05	-1.03176	1.62206	16.9252	-9.9e-05	-1.07401	4.3563	50.0099	-9.81e-05	-1.64646	1.807	17.9574	-9.58e-05	-1.20965	4.096	47.5236	-0.000105657	-0.970182	2.09502	21.6766	-9.27e-05	-0.92092	3.50443	34.9078	-9.54e-05	-1.37825	1.09602	11.0968	-9.3e-05	-1.0725
577.5	1.3814	13.0704	-6.29e-05	-1.029	1.62202	16.9248	-9.91e-05	-1.07114	4.35608	50.0073	-9.73e-05	-1.64533	1.807	17.9574	-9.64e-05	-1.20696	4.09566	47.5196	-0.000104774	-0.965736	2.09478	21.6741	-9.37e-05	-0.912647	3.50411	34.9046	-9.63e-05	-1.37513	1.09597	11.0963	-9.33e-05	-1.0681
578	1.38114	13.068	-6.36e-05	-1.02786	1.622	16.9246	-9.94e-05	-1.06993	4.35602	50.0067	-9.65e-05	-1.64381	1.80697	17.9571	-9.68e-05	-1.20538	4.09523	47.5146	-0.000103725	-0.963694	2.09437	21.6699	-9.42e-05	-0.904665	3.50403	34.9038	-9.75e-05	-1.3738	1.09563	11.0929	-9.32e-05	-1.06449
578.5	1.38104	13.067	-6.5e-05	-1.02619	1.62176	16.9221	-0.000100257	-1.06934	4.35577	50.0038	-9.6e-05	-1.6424	1.80663	17.9537	-9.71e-05	-1.20373	4.09507	47.5128	-0.00010301	-0.960894	2.09414	21.6675	-9.55e-05	-0.896385	3.504	34.9035	-9.92e-05	-1.37192	1.0953	11.0895	-9.33e-05	-1.06177
579	1.38096	13.0663	-6.71e-05	-1.02272	1.62139	16.9182	-0.000101884	-1.06783	4.35539	49.9994	-9.66e-05	-1.63986	1.80626	17.9501	-9.78e-05	-1.20129	4.09496	47.5115	-0.000103122	-0.958445	2.09397	21.6658	-9.78e-05	-0.887216	3.50373	34.9008	-0.000101536	-1.37095	1.09503	11.0868	-9.43e-05	-1.05826
579.5	1.38079	13.0647	-6.98e-05	-1.01949	1.6209	16.9131	-0.000103944	-1.06621	4.3549	49.9938	-9.82e-05	-1.63713	1.80575	17.945	-9.93e-05	-1.19926	4.09446	47.5057	-0.000103794	-0.95656	2.09368	21.6628	-0.000100904	-0.880892	3.5032	34.8956	-0.000104292	-1.36845	1.09458	11.0822	-9.64e-05	-1.05387
580	1.38051	13.062	-7.28e-05	-1.0185	1.62043	16.9082	-0.000105842	-1.06427	4.35455	49.9898	-0.0001	-1.63537	1.80505	17.938	-0.000101585	-1.19862	4.09374	47.4974	-0.000104698	-0.955746	2.09303	21.656	-0.000103915	-0.876089	3.50265	34.8901	-0.000106862	-1.3676	1.09387	11.0751	-9.89e-05	-1.05386
580.5	1.38015	13.0586	-7.54e-05	-1.01653	1.61977	16.9013	-0.000107958	-1.0639	4.35428	49.9867	-0.000101606	-1.63412	1.80449	17.9325	-0.000104163	-1.19972	4.0931	47.4899	-0.000106199	-0.95596	2.09248	21.6503	-0.000106688	-0.872115	3.50231	34.8867	-0.000109238	-1.36637	1.09332	11.0695	-0.000100973	-1.05538
581	1.37965	13.0539	-7.76e-05	-1.01421	1.61928	16.8962	-0.000110493	-1.06186	4.35388	49.9821	-0.000103227	-1.63276	1.80413	17.9289	-0.000106604	-1.19916	4.09254	47.4834	-0.000107971	-0.955926	2.09213	21.6467	-0.000109111	-0.866383	3.50188	34.8824	-0.000111589	-1.36564	1.09313	11.0676	-0.000102539	-1.05508
581.5	1.37918	13.0494	-7.98e-05	-1.01341	1.61909	16.8942	-0.000113435	-1.06027	4.35345	49.9772	-0.000104704	-1.63089	1.80372	17.9248	-0.000108648	-1.1993	4.09215	47.4789	-0.000109294	-0.956153	2.09202	21.6456	-0.00011162	-0.863326	3.50145	34.8781	-0.000114353	-1.3656	1.09305	11.0668	-0.000103836	-1.05587
582	1.37906	13.0483	-8.23e-05	-1.01407	1.619	16.8933	-0.000116025	-1.05788	4.35315	49.9737	-0.000105898	-1.62938	1.80325	17.9201	-0.000110204	-1.19804	4.09205	47.4777	-0.000110212	-0.955847	2.09167	21.642	-0.00011435	-0.860224	3.50116	34.8752	-0.000117214	-1.36478	1.0929	11.0652	-0.000104802	-1.05637
582.5	1.37901	13.0478	-8.51e-05	-1.01567	1.61864	16.8895	-0.00011784	-1.0559	4.35281	49.9698	-0.000106829	-1.6296	1.80307	17.9184	-0.000111525	-1.19877	4.09201	47.4773	-0.000111255	-0.956078	2.09129	21.638	-0.000116581	-0.856208	3.50102	34.8738	-0.000119754	-1.36439	1.09255	11.0617	-0.000105625	-1.05715
583	1.379	13.0477	-8.81e-05	-1.01553	1.61831	16.8861	-0.000119487	-1.05303	4.35243	49.9654	-0.000107896	-1.6302	1.80289	17.9166	-0.00011276	-1.19702	4.09178	47.4746	-0.000112699	-0.955721	2.09093	21.6343	-0.000118213	-0.852276	3.50067	34.8704	-0.000122557	-1.3643	1.09214	11.0575	-0.000106586	-1.05649
583.5	1.37888	13.0466	-9.13e-05	-1.01585	1.61805	16.8834	-0.000121372	-1.05043	4.35211	49.9618	-0.000109373	-1.62945	1.80254	17.9131	-0.000114038	-1.19531	4.09141	47.4703	-0.000114201	-0.95566	2.09056	21.6305	-0.000119502	-0.847152	3.50028	34.8665	-0.00012567	-1.36503	1.09193	11.0554	-0.00010755	-1.0558
584	1.37851	13.0431	-9.38e-05	-1.01589	1.61768	16.8795	-0.000123066	-1.0484	4.35204	49.961	-0.000110929	-1.62944	1.80219	17.9096	-0.000115501	-1.19393	4.09114	47.4672	-0.000115748	-0.955773	2.09019	21.6267	-0.000120538	-0.844259	3.50006	34.8643	-0.00012851	-1.36506	1.09151	11.0512	-0.000108405	-1.05561
584.5	1.37821	13.0402	-9.57e-05	-1.01432	1.61729	16.8755	-0.00012453	-1.0442	4.35201	49.9606	-0.000112061	-1.62896	1.80205	17.9082	-0.000117406	-1.19335	4.09104	47.466	-0.000117549	-0.954767	2.09005	21.6252	-0.0001217	-0.839405	3.49966	34.8603	-0.000130996	-1.36485	1.09118	11.0478	-0.000109038	-1.05429
585	1.37803	13.0385	-9.72e-05	-1.01297	1.61704	16.8729	-0.000126086	-1.0417	4.35189	49.9592	-0.000113182	-1.62962	1.802	17.9077	-0.000119443	-1.19375	4.09089	47.4643	-0.000119175	-0.954453	2.08978	21.6224	-0.000122876	-0.835598	3.49931	34.8568	-0.000133135	-1.36559	1.09105	11.0465	-0.000109557	-1.0548
585.5	1.37798	13.0381	-9.87e-05	-1.01128	1.61679	16.8702	-0.000127598	-1.03962	4.35154	49.9552	-0.000114657	-1.62998	1.80178	17.9055	-0.000120925	-1.19378	4.09054	47.4602	-0.000120398	-0.953562	2.08941	21.6186	-0.000123681	-0.832632	3.49875	34.8512	-0.000135213	-1.36567	1.09101	11.0461	-0.000109811	-1.05415
586	1.37763	13.0348	-0.000100096	-1.00948	1.61636	16.8658	-0.000128355	-1.03912	4.35117	49.951	-0.000116195	-1.62982	1.80135	17.9013	-0.000121306	-1.19513	4.09017	47.4559	-0.000121556	-0.953811	2.08912	21.6156	-0.000124159	-0.827958	3.49824	34.8462	-0.00013739	-1.36571	1.09075	11.0435	-0.000109434	-1.05409
586.5	1.37713	13.03	-0.000101756	-1.00966	1.61599	16.8619	-0.000128567	-1.03818	4.35067	49.9452	-0.000117303	-1.63013	1.80099	17.8977	-0.000120681	-1.1954	4.0899	47.4528	-0.000122841	-0.952927	2.08866	21.6108	-0.000124705	-0.824255	3.49793	34.8431	-0.000139333	-1.3661	1.09029	11.0388	-0.000108894	-1.05392
[truncated: 231 more rows]
